# Supplementary material for: Acute Effects of Soleus Stretching on Ankle Flexibility, Dynamic Balance and Speed Performances in Soccer Players
Source: Biology (Basel). 2022 Feb 26;11(3):374. doi: 10.3390/biology11030374 (PMC8945810; doi:10.3390/biology11030374)
Supplement: Supplementary file 1 [file biology-11-00374-s001.zip]

Archive with 1 entries (1 files):
- biology-1547986-supplementary.xlsx
