# Supplementary material for: Acute Effects of Soleus Stretching on Ankle Flexibility, Dynamic Balance and Speed Performances in Soccer Players
Source: Biology (Basel). 2022 Feb 26;11(3):374. doi: 10.3390/biology11030374 (PMC8945810; doi:10.3390/biology11030374)
Supplement: Supplementary file 1 [file biology-11-00374-s001.zip › biology-1547986-supplementary.xlsx]

## Sheet: Processed Data
	Weight	Height	MPforceNS1	MPforceNS2	MPforceNS3	MaxPF Force Control-Average (BW)	MPforceRS1	MPforceRS2	MPforceRS3	MaxPF Force Regular-Average (BW)	MPforceSS1	MPforceSS2	MPforceSS3	MaxPF Force Soleus-Average (BW)	APCoPNS1	APCoPNS2	APCoPNS3	APCoP Control-Average (BH)	APCoPRS1	APCoPRS2	APCoPRS3	APCoP Regular-Average (BH)	APCoPSS1	APCoPSS2	APCoPSS3	APCoP Soleus-Average (BH)	MLCoPNS1	MLCoPNS2	MLCoPNS3	MLCoP Control-Average (BH)	MLCoPRS1	MLCoPRS2	MLCoPRS3	MLCoP Regular-Average (BH)	MLCoPSS1	MLCoPSS2	MLCoPSS3	MLCoP Soleus - Average (BH)	resultantcopNS1	resultantcopNS2	resultantcopNS3	ResultantCoP Control-Average (BH)	resultantcopRS1	resultantcopRS2	resultantcopRS3	ResultantCoP Regular-Average (BH)	resultantcopSS1	resultantcopSS2	resultantcopSS3
Subject1	74	173	1030.35	908.416	968.387	1.33489	1136.58	1103.14	1127.49	1.54614	1364.28	1277.15	1334.08	1.82545	24.361	10.806	8.975	8.5052	45.607	20.697	39.38	20.363	58.428	54.948	109.347	42.9139	5.079	3.739	6.451	2.942	11.253	3.761	6.904	4.22312	2.557	8.245	22.277	6.3736	60.716	30	21.076	21.5399	54.84	52.074	56.109	31.411	77.879	65.665	121.409
Subject2	74	178	1460.08	1256.12	1568.92	1.96762	1657.1	1735.72	1717.36	2.34647	1808.12	1785.75	1865.79	2.50694	47.256	79.859	20.697	27.6801	60.077	85.72	69.418	40.3024	50.186	73.814	69.236	36.1865	8.858	10.962	13.198	6.18315	12.555	20.673	6.184	7.38052	30.709	10.457	29.199	13.177	55.721	86.085	31.233	32.4043	76.564	99.347	78.322	47.6092	69.367	95.861	89.31
Subject3	75	180	1260.46	1249.9	1233.56	1.69619	1244.94	1471.51	1436.67	1.88158	1707.68	1492.46	1655.37	2.1998	91.031	73.265	53.483	40.3294	115.941	113.011	89.932	59.0526	98.724	122.352	181.696	74.5874	19.833	8.56	22.243	9.37704	23.14	12.773	25.935	11.4533	35.888	35.273	43.572	21.2469	109	94.06	75.712	51.6244	136.874	136.463	130.461	74.7774	112.749	170.781	209.289
Subject4	65	181	980.383	1091.73	962.482	1.58634	1282.8	1261.56	1270.58	1.99427	1279.03	1264.25	1233.73	1.97445	22.346	21.246	13.371	10.4904	71.25	25.276	46.889	26.4116	15.202	17.034	30.772	11.6037	2.992	2.73	3.329	1.66685	15.342	5.441	13.444	6.30331	9.953	10.333	4.778	4.61584	28.008	36.97	19.064	15.4773	92.197	56.781	55.337	37.6271	35.356	44.329	52.598
Subject5	73	182	1001.29	941.69	998.771	1.36928	1166.83	1108.33	1058.53	1.55172	1152.62	1269.72	1157.54	1.66631	45.241	37.548	50.919	24.4886	57.513	29.49	20.331	19.6582	43.959	29.123	42.86	21.2348	9.029	5.112	4.516	3.41703	15.95	12.159	3.62	5.81117	10.674	14.768	2.711	5.15623	48.7	40.021	9.24	17.9416	80.386	49.493	27.578	28.8383	56.795	55.217	59.653
Subject6	57	164	1008.9	1209.05	1118.15	1.98872	1409.98	1346.64	1335.18	2.43921	1486.37	1491.01	1430.2	2.62745	31.702	53.483	62.626	30.0429	69.968	89.199	74.913	47.5772	90.848	81.507	57.879	46.7955	10.642	3.551	13.111	5.54959	21.322	23.564	2.582	9.64797	17.583	9.749	4.683	6.50711	35.615	77.352	85.466	40.3319	105.124	117.478	92.483	64.0417	115.943	107.096	83.312
Subject7	58	170	623.991	651.25	623.267	1.11223	731.177	667.037	773.976	1.27256	870.958	806.291	969.406	1.55053	21.796	22.345	14.836	11.5641	20.697	4.029	15.412	7.8702	23.444	6.628	39.197	13.5822	9.929	2.569	3.145	3.06725	11.417	5.549	4.935	4.29431	13.235	5.711	3.9	4.47961	27.712	27.05	18.464	14.358	35.204	16.995	28.301	15.7843	41.074	22.462	55.639
Subject8	70	175	836.968	1008.63	963.355	1.3635	978.38	965.747	1176.44	1.51477	1213.81	1241.65	1243.78	1.79566	30.404	24.177	24.91	15.1411	42.859	24.727	89.932	30.0034	66.122	37.914	63.008	31.8179	1.799	10.202	8.555	3.91543	4.675	10.052	3.056	3.38724	6.644	3.491	4.037	2.69943	34.059	29.968	31.319	18.1611	58.33	37.899	107.509	38.8072	91.158	58.296	82.432
Subject9	69	172	928.506	907.466	947.278	1.37061	1089.59	1048.56	1071.5	1.58059	1192.58	1184.85	1207.81	1.76554	11.356	14.287	36.449	12.0333	25.459	32.42	58.795	22.6112	34.434	34.251	55.864	24.1374	4.066	5.586	6.001	3.03353	8.443	11.303	7.386	5.25814	19.883	8.747	10.106	7.50698	16.298	21.952	39.384	15.0453	42.14	36.824	73.057	29.4614	55.672	52.806	70.478
Subject10	72	170	1076.91	1137.57	1324.2	1.67001	1229.91	1303.53	1192.12	1.75821	1347.62	1291.77	1361.96	1.88835	20.514	15.202	19.782	10.882	43.226	41.394	11.722	18.8906	46.523	22.346	33.519	20.0761	4.055	27.042	45.081	14.9369	10.976	7.336	4.194	4.41294	31.132	5.739	6.02	8.41	26.084	33.025	63.295	24.0008	57.824	55.741	32.471	28.6345	69.665	36.497	49.535
Subject11	75	178	1484.88	1458.08	1241.45	1.89575	1457.35	1587.57	1485.3	2.05243	1697.98	1530.26	1399.87	2.09678	60.993	44.875	33.336	26.0682	22.528	48.537	43.593	21.4715	35.716	54.399	22.163	21.0258	5.18	8.231	5.548	3.55037	31.036	5.744	3.135	7.47472	13.873	17.187	37.814	12.8978	80.13	67.735	38.142	34.8328	60.07	76.778	63.928	37.5985	70.12	74.125	67.745
Subject12	104	184	1314.38	1398.31	1447.69	1.35928	1674.12	1666.16	1608.44	1.61685	2011.55	2103.27	1934.1	1.97631	8.059	29.122	40.845	14.1351	41.577	53.667	76.195	31.0578	68.685	89.383	70.7	41.4435	4.358	21.798	10.529	6.64583	11.116	22.807	43.297	13.9891	28.348	33.057	31.255	16.7862	12.244	52.776	44.579	19.8549	70.238	65.991	95.915	42.0551	108.6	133.359	103.167
Subject13	66	169	1051.52	1161.27	1021.37	1.66505	1372.23	1276.48	1316.98	2.04167	1486.39	1484.4	1628.02	2.36762	43.776	56.23	66.854	32.9112	129.495	96.71	114.843	67.2679	112.645	114.476	57.513	56.1408	13.668	18.491	7.21	7.76509	23.32	12.168	5.438	8.07219	23.32	12.168	5.438	8.07219	20.435	27.61	26.532	14.7095	50.472	72.034	90.819	42.0759	139.069	98.667	125.128
Subject14	79	172	1165.02	1258.49	1228.68	1.88026	1335.65	1472.88	1321.58	2.12631	1548.18	1627.26	1524.15	2.4195	26.742	22.163	30.588	15.4056	29.489	43.41	73.265	28.3264	44.527	88.467	64.473	38.2688	8.441	1.967	2.713	2.54283	6.353	7.414	7.407	4.10349	20.53	19.014	13.295	10.2401	31.43	30.985	35.3	18.937	71.192	79.215	84.174	45.4614	63.295	95.198	69.996
[truncated: 1 more columns]

## Sheet: Subject1
Subject 1(No stretch 1)							Subject 1(No stretch 2)							Subject 1(No stretch 3)							Subject 1(Regular stretch 1)							Subject 1(Regular stretch 2)							Subject 1(Regular stretch 3)							Subject 1(Soleus stretch 1)							Subject 1(Soleus stretch 2)
A_FX	A_FY	A_FZ	A_MX	A_MY	A_MZ		A_FX	A_FY	A_FZ	A_MX	A_MY	A_MZ		A_FX	A_FY	A_FZ	A_MX	A_MY	A_MZ		A_FX	A_FY	A_FZ	A_MX	A_MY	A_MZ		A_FX	A_FY	A_FZ	A_MX	A_MY	A_MZ		A_FX	A_FY	A_FZ	A_MX	A_MY	A_MZ		A_FX	A_FY	A_FZ	A_MX	A_MY	A_MZ		A_FX
-1.49197	-2.28952	720.994	1201.83	-156.552	-3.87644		-2.4027	-4.85378	713.859	1346.82	-151.421	1.9527		13.0713	-3.93797	718.475	1324.67	-136.882	-14.7293		11.8659	-5.76959	715.839	1339.86	-156.978	-11.656		5.10909	15.4772	703.967	1295.91	-153.551	-5.79178		12.1546	-7.60121	718.685	1377.67	-161.342	-5.83708		1.49725	-2.83901	706.959	1340.39	-145.595	0.985094		9.75106
-1.49197	-2.65584	721.215	1202.98	-156.641	-3.8845		-2.40329	-5.03694	713.869	1346.83	-151.499	2.2574		13.2212	-3.93797	718.475	1324.67	-136.878	-14.7326		11.8659	-5.58643	715.839	1339.86	-156.978	-11.6519		5.10909	15.4772	703.967	1295.91	-153.551	-5.79178		12.1546	-7.60121	718.904	1378.08	-161.432	-5.83708		1.49725	-2.83901	706.959	1340.39	-145.595	0.985094		9.90158
-1.34145	-2.65584	721.207	1203.7	-156.557	-4.19653		-2.25277	-5.03694	713.862	1346.46	-151.417	1.94537		13.2212	-3.93797	718.694	1325.08	-136.967	-14.7326		11.8659	-5.58643	715.839	1339.86	-156.978	-11.6519		5.10909	15.4772	703.967	1295.91	-153.551	-5.79178		12.1546	-7.60121	718.909	1377.72	-161.51	-5.83708		1.49725	-2.83901	706.959	1340.39	-145.595	0.985094		9.90158
-1.19152	-3.02217	721.426	1204.13	-156.642	-4.20788		-2.25277	-5.03694	713.862	1346.46	-151.417	1.94537		13.2212	-3.93797	718.475	1324.67	-136.878	-14.7326		11.8659	-5.58643	715.839	1339.86	-156.978	-11.6519		5.10909	15.4772	703.967	1295.91	-153.551	-5.79178		12.1546	-7.60121	718.906	1378.08	-161.508	-5.83708		1.49725	-2.83901	706.959	1340.39	-145.595	0.985094		9.90158
-1.041	-3.20533	721.428	1204.86	-156.636	-4.52394		-2.25277	-5.22011	714.076	1346.52	-151.43	1.94135		13.2212	-3.93797	718.475	1324.67	-136.878	-14.7326		11.8659	-5.58643	715.839	1339.86	-156.978	-11.6519		5.10909	15.4772	703.967	1295.91	-153.551	-5.79178		12.1546	-7.60121	718.906	1378.08	-161.508	-5.83708		1.49725	-2.83901	707.179	1340.8	-145.684	0.985094		9.75165
-1.041	-3.38849	721.643	1205.63	-156.648	-4.52797		-2.25277	-5.40327	713.856	1346.11	-151.341	1.93732		13.2212	-3.93797	718.475	1324.67	-136.878	-14.7326		11.8659	-5.58643	715.839	1339.86	-156.978	-11.6519		5.10909	15.4772	703.967	1295.91	-153.551	-5.79178		12.1546	-7.41805	718.688	1377.67	-161.495	-5.83306		1.49725	-2.83901	707.397	1341.21	-145.698	0.985094		9.90217
-1.04159	-3.57165	721.864	1206.78	-156.737	-4.22327		-2.55264	-5.40327	714.287	1346.57	-151.377	1.94391		13.2212	-3.93797	718.475	1324.67	-136.878	-14.7326		11.8659	-5.58643	715.839	1339.86	-156.978	-11.6519		5.10909	15.4772	703.967	1295.91	-153.551	-5.79178		12.1546	-7.41805	718.908	1378.08	-161.585	-5.83306		1.49725	-2.83901	707.397	1341.21	-145.698	0.985094		10.0521
-1.04159	-3.93797	722.078	1207.56	-156.749	-4.23133		-2.55264	-5.40327	714.29	1346.2	-151.378	1.94391		13.2212	-3.93797	718.475	1324.67	-136.878	-14.7326		11.8659	-5.58643	715.839	1339.86	-156.978	-11.6519		5.10909	15.4772	703.967	1295.91	-153.551	-5.79178		12.0041	-7.41805	718.69	1377.67	-161.576	-5.52103		1.49725	-2.83901	707.834	1342.03	-145.801	0.985094		10.0527
-1.34204	-4.12114	722.516	1208.38	-156.862	-3.92004		-2.55264	-5.58643	714.293	1345.85	-151.38	1.93988		13.2212	-3.93797	718.475	1324.67	-136.878	-14.7326		11.8659	-5.76959	715.839	1339.86	-156.978	-11.656		5.10909	15.4772	703.967	1295.91	-153.551	-5.79178		12.0041	-7.41805	718.91	1378.08	-161.666	-5.52103		1.49725	-2.83901	708.269	1342.84	-145.828	0.985094		10.0527
-1.34204	-4.48746	722.948	1209.58	-156.888	-3.9281		-2.70257	-5.58643	714.506	1345.89	-151.398	1.94318		13.2212	-3.93797	718.475	1324.67	-136.878	-14.7326		11.8659	-5.76959	716.058	1340.27	-157.068	-11.656		5.10909	15.4772	703.967	1295.91	-153.551	-5.79178		12.0041	-7.41805	718.91	1378.08	-161.666	-5.52103		1.49725	-3.02217	708.926	1344.08	-146.021	0.981064		10.0527
-1.34262	-4.85378	722.95	1210.31	-156.887	-3.62743		-2.55205	-5.95275	714.509	1345.54	-151.394	1.6231		13.2212	-3.93797	718.475	1324.67	-136.878	-14.7326		11.8659	-5.76959	716.058	1340.27	-157.068	-11.656		5.10909	15.4772	703.967	1295.91	-153.551	-5.79178		12.0041	-7.41805	718.692	1377.68	-161.652	-5.52103		1.49725	-3.02217	709.581	1345.31	-146.138	0.981064		10.0527
-1.19269	-5.22011	723.164	1211.09	-156.895	-3.63879		-2.55146	-5.76959	714.504	1345.18	-151.394	1.3184		13.0713	-3.93797	718.475	1324.67	-136.882	-14.7293		11.8659	-5.95275	716.278	1340.69	-157.157	-11.66		5.10909	15.4772	703.967	1295.91	-153.551	-5.79178		12.0041	-7.23488	718.479	1377.62	-161.639	-5.517		1.49725	-3.02217	710.459	1346.59	-146.346	0.981064		10.0527
-1.34262	-5.58643	723.599	1212.29	-157.001	-3.64355		-2.55146	-5.76959	714.503	1345.17	-151.317	1.3184		13.2212	-3.93797	718.475	1324.67	-136.878	-14.7326		11.8659	-6.13591	716.498	1341.11	-157.247	-11.664		5.10909	15.4772	703.967	1295.91	-153.551	-5.79178		12.0041	-7.23488	718.479	1377.62	-161.639	-5.517		1.49725	-3.02217	711.114	1347.81	-146.463	0.981064		10.0527
-1.04217	-5.76959	723.816	1212.7	-157.005	-3.9629		-2.70139	-5.95275	714.506	1344.82	-151.323	1.31767		13.2212	-3.93797	718.694	1325.08	-136.967	-14.7326		11.716	-6.13591	716.717	1341.52	-157.342	-11.6607		5.10909	15.4772	703.967	1295.91	-153.551	-5.79178		12.0041	-7.23488	718.481	1377.63	-161.716	-5.517		1.34732	-3.20533	712.206	1349.87	-146.688	0.980333		10.2032
-0.892831	-5.95275	724.26	1213.89	-157.18	-3.6615		-2.70139	-5.95275	714.723	1345.22	-151.337	1.31767		13.2212	-3.93797	718.479	1324.31	-136.955	-14.7326		11.716	-6.31908	717.377	1342.4	-157.536	-11.6648		5.10909	15.4772	703.967	1295.91	-153.551	-5.79178		12.0041	-7.23488	718.481	1377.63	-161.716	-5.517		1.34732	-3.20533	713.521	1351.96	-146.999	0.980333		10.2032
-1.04276	-6.13591	724.252	1214.62	-157.106	-3.66223		-2.55087	-6.13591	714.509	1344.46	-151.32	1.00162		13.2212	-3.93797	718.479	1324.31	-136.955	-14.7326		11.716	-6.50224	717.597	1342.81	-157.626	-11.6688		5.10909	15.4772	703.967	1295.91	-153.551	-5.79178		12.0041	-7.23488	718.481	1377.63	-161.716	-5.517		1.49784	-3.20533	714.831	1354.42	-147.228	0.66831		10.2032
-0.892244	-6.31908	724.457	1215.4	-157.036	-3.97829		-2.7008	-6.31908	714.729	1344.51	-151.339	1.00089		13.2212	-3.93797	718.699	1324.72	-137.045	-14.7326		11.716	-6.6854	718.036	1343.64	-157.806	-11.6728		5.40954	15.4772	703.967	1295.91	-153.541	-6.1071		12.0041	-7.23488	718.263	1377.22	-161.702	-5.517		1.49784	-3.38849	716.583	1357.34	-147.642	0.66428		10.2032
-0.892831	-6.6854	725.114	1216.64	-157.229	-3.67762		-2.85074	-6.31908	714.943	1344.56	-151.358	1.00419		13.2212	-3.93797	718.262	1323.9	-136.942	-14.7326		11.716	-6.86856	718.473	1344.47	-157.909	-11.6768		5.25961	15.4772	704.404	1296.73	-153.649	-6.1038		12.0041	-7.23488	718.263	1377.22	-161.702	-5.517		1.49784	-3.20533	718.324	1360.25	-147.902	0.66831		10.3531
-1.04276	-7.05172	725.321	1217.42	-157.245	-3.68238		-2.85015	-6.31908	714.726	1343.78	-151.269	0.695463		12.9207	-3.93797	718.704	1324.36	-137.132	-14.4173		11.5661	-7.05172	718.912	1345.3	-158.093	-11.6776		5.25961	15.4772	704.404	1296.73	-153.649	-6.1038		12.0041	-7.23488	718.263	1377.22	-161.702	-5.517		1.64836	-3.20533	720.513	1363.99	-148.415	0.356287		10.3531
-0.892831	-7.23488	725.327	1217.79	-157.316	-3.68971		-2.85015	-6.50224	714.939	1343.84	-151.282	0.691433		12.9207	-3.93797	718.704	1324.36	-137.132	-14.4173		11.5661	-7.23488	719.569	1346.54	-158.287	-11.6816		5.25961	15.4772	704.404	1296.73	-153.649	-6.1038		12.0041	-7.23488	718.263	1377.22	-161.702	-5.517		1.64836	-3.38849	722.26	1367.27	-148.752	0.352257		10.3531
-1.04335	-7.60121	725.984	1219.04	-157.514	-3.38575		-3.00008	-6.6854	715.162	1343.89	-151.378	0.690702		13.0707	-3.93797	718.486	1323.96	-137.114	-14.4206		11.5661	-7.41805	720.226	1347.77	-158.48	-11.6856		5.25961	15.4772	704.187	1296.32	-153.636	-6.1038		12.0041	-7.23488	718.263	1377.22	-161.702	-5.517		1.49842	-3.20533	724.885	1371.81	-149.302	0.359585		10.3531
-0.892831	-7.96753	725.979	1219.41	-157.432	-3.70583		-2.84956	-6.6854	714.942	1343.48	-151.283	0.378679		12.9207	-3.93797	718.706	1324.37	-137.209	-14.4173		11.5667	-7.60121	720.883	1349.01	-158.673	-11.9984		5.25961	15.4772	704.847	1297.19	-153.83	-6.1038		12.0041	-7.23488	718.263	1377.22	-161.702	-5.517		1.64894	-3.20533	727.506	1376.01	-149.841	0.0475619		10.3531
-0.7429	-8.51702	725.983	1220.15	-157.502	-3.72122		-2.69904	-6.6854	714.942	1343.48	-151.279	0.066656		12.9207	-3.93797	718.488	1323.96	-137.195	-14.4173		11.5667	-7.78437	721.759	1350.66	-158.956	-12.0024		5.10909	15.4772	704.624	1297.14	-153.744	-5.79178		12.0041	-7.23488	718.263	1377.22	-161.702	-5.517		1.49901	-3.20533	730.348	1380.97	-150.404	0.0508604		10.3531
-0.592383	-8.88334	725.98	1220.53	-157.496	-4.0413		-2.84956	-6.6854	714.723	1343.07	-151.194	0.378679		12.9207	-4.12114	718.493	1323.61	-137.273	-14.4213		11.5667	-8.15069	722.635	1352.31	-159.239	-12.0105		5.25961	15.294	704.624	1297.15	-153.739	-6.10783		12.0041	-7.23488	718.263	1377.22	-161.702	-5.517		1.79946	-3.20533	733.413	1385.98	-151.044	-0.264461		10.3531
-0.592383	-9.0665	726.194	1221.31	-157.508	-4.04533		-2.69904	-6.86856	715.163	1343.53	-151.293	0.0626265		12.7702	-4.12114	718.926	1324.06	-137.38	-14.1093		11.5667	-8.15069	723.952	1354.41	-159.626	-12.0105		5.25961	15.294	704.624	1297.15	-153.739	-6.10783		12.0041	-7.23488	718.481	1377.63	-161.716	-5.517		1.64953	-3.02217	736.913	1392.17	-151.8	-0.257133		10.3531
-0.291935	-9.43282	726.201	1221.68	-157.575	-4.36871		-2.69904	-6.6854	714.726	1342.7	-151.19	0.066656		12.7702	-4.12114	718.708	1323.66	-137.367	-14.1093		11.4167	-8.51702	725.046	1356.48	-159.927	-12.0152		5.25902	15.294	704.624	1297.15	-153.739	-5.79911		12.0041	-7.23488	718.481	1377.63	-161.716	-5.517		1.4996	-2.83901	740.846	1398.44	-152.584	-0.249805		10.3531
-0.442452	-9.79915	726.635	1222.88	-157.682	-4.06474		-2.99949	-6.6854	714.506	1342.29	-151.11	0.381978		12.6203	-4.3043	718.93	1323.71	-137.463	-14.11		11.4167	-8.70018	726.573	1358.99	-160.327	-12.0193		5.10909	15.294	704.843	1297.56	-153.834	-5.79581		12.0041	-7.23488	718.481	1377.63	-161.716	-5.517		1.65012	-2.65584	744.781	1405.45	-153.358	-0.557799		10.3531
-0.291935	-9.79915	726.412	1222.83	-157.586	-4.37677		-2.84897	-6.6854	714.727	1342.34	-151.12	0.0699545		12.4698	-4.3043	718.713	1323.3	-137.454	-13.798		11.4167	-8.88334	727.676	1361.05	-160.701	-12.0233		5.10909	15.294	704.843	1297.56	-153.834	-5.79581		12.0041	-7.23488	718.699	1378.04	-161.729	-5.517		1.80063	-2.47268	748.498	1412.04	-154.117	-0.865792		10.3531
-0.142004	-10.1655	726.411	1223.21	-157.656	-4.38813		-2.84897	-6.6854	714.94	1342.39	-151.133	0.0699545		12.4698	-4.3043	718.71	1323.67	-137.453	-13.798		11.2668	-9.24966	729.213	1363.58	-161.183	-12.0281		5.10909	15.294	704.63	1297.51	-153.82	-5.79581		12.0041	-7.23488	719.139	1378.49	-161.834	-5.517		1.80063	-2.28952	753.535	1420.38	-155.271	-0.861763		10.3531
-0.442452	-10.3486	727.062	1224.08	-157.783	-4.07683		-2.84839	-6.6854	714.94	1342.39	-151.133	-0.23877		12.3193	-4.48746	718.715	1323.31	-137.536	-13.49		11.2668	-9.61598	731.399	1366.97	-161.777	-12.0361		5.10909	15.1108	704.63	1297.52	-153.82	-5.79984		12.0041	-7.23488	719.357	1378.9	-161.847	-5.517		1.6507	-2.10636	758.567	1429.07	-156.352	-0.854435		10.3531
-0.142004	-10.5318	726.839	1224.04	-157.682	-4.39618		-2.84839	-6.6854	714.72	1341.97	-151.043	-0.23877		12.3198	-4.67062	719.157	1323.78	-137.716	-13.8028		11.1169	-9.79915	733.153	1369.89	-162.272	-12.0368		4.95857	15.1108	704.848	1297.93	-153.839	-5.48782		12.0041	-7.41805	719.574	1379.31	-161.861	-5.52103		1.80122	-1.74004	763.594	1438.11	-157.345	-1.1584		10.3531
0.00792653	-10.715	726.842	1224.77	-157.752	-4.40351		-2.69846	-6.86856	714.72	1341.98	-151.038	-0.246098		12.1693	-4.85378	719.376	1324.2	-137.811	-13.4948		11.1169	-9.98231	735.345	1373.64	-162.866	-12.0409		5.10909	15.1108	704.848	1297.93	-153.834	-5.79984		12.0041	-7.41805	719.792	1379.72	-161.874	-5.52103		1.95174	-1.37371	769.286	1447.67	-158.611	-1.46236		10.3531
0.00792653	-10.8981	727.28	1225.59	-157.856	-4.40754		-2.84839	-6.86856	714.943	1342.03	-151.134	-0.2428		12.3193	-4.85378	719.378	1324.2	-137.882	-13.4981		11.1169	-10.1655	737.538	1377.39	-163.537	-12.0449		5.10909	15.1108	705.068	1298.34	-153.924	-5.79984		12.0041	-7.41805	720.229	1380.54	-161.977	-5.52103		1.65129	-1.19055	775.191	1458	-159.827	-1.14301		10.3531
0.00792653	-11.0813	727.052	1225.91	-157.687	-4.41157		-2.84839	-6.86856	714.723	1341.62	-151.044	-0.2428		12.1693	-5.03694	719.82	1324.67	-138.068	-13.4988		10.9669	-10.3486	740.171	1381.6	-164.316	-12.0456		5.10909	14.9277	705.287	1298.76	-154.013	-5.80387		12.0041	-7.60121	721.1	1381.46	-162.109	-5.52506		1.80181	-0.824227	781.533	1469.14	-161.131	-1.44698		10.3531
0.308375	-11.2644	726.618	1225.82	-157.649	-4.73092		-2.84839	-6.86856	714.723	1341.62	-151.044	-0.2428		12.0188	-5.03694	720.253	1325.12	-138.176	-13.1868		10.8164	-10.3486	743.235	1386.25	-165.123	-11.7336		5.10909	14.9277	705.72	1299.22	-154.116	-5.80387		12.1546	-7.60121	721.536	1382.28	-162.131	-5.83708		2.10284	-0.457904	787.879	1479.92	-162.509	-2.06296		10.3531
0.157857	-11.6308	727.046	1226.65	-157.68	-4.42696		-2.84839	-7.05172	714.504	1341.21	-150.955	-0.246829		12.0188	-5.22011	720.258	1324.77	-138.254	-13.1908		10.6665	-10.715	745.651	1390.78	-165.812	-11.7384		4.95916	14.9277	705.497	1299.17	-154.03	-5.80057		12.1546	-7.60121	721.971	1383.09	-162.158	-5.83708		1.95291	-0.0915808	794.668	1491.89	-164.004	-2.05161		10.3531
0.157857	-11.6308	726.61	1226.56	-157.575	-4.42696		-2.84839	-7.05172	714.504	1341.21	-150.955	-0.246829		12.0188	-5.58643	721.137	1326.06	-138.538	-13.1989		10.6671	-10.715	748.712	1395.8	-166.612	-12.0471		4.95916	14.7445	705.72	1299.22	-154.121	-5.8046		12.1546	-7.60121	722.626	1384.32	-162.275	-5.83708		1.9535	0.457904	802.538	1505.17	-165.638	-2.34824		10.3531
0.308375	-11.9971	726.83	1226.98	-157.66	-4.74704		-2.84839	-7.05172	714.94	1341.31	-151.059	-0.246829		12.1693	-5.76959	721.357	1326.48	-138.623	-13.5149		10.6671	-10.8981	751.789	1401.19	-167.567	-12.0511		4.95916	14.5613	706.154	1300.41	-154.223	-5.80863		12.0047	-7.78437	723.502	1385.6	-162.411	-5.83782		1.95409	1.19055	809.758	1517.58	-167.156	-2.64085		10.3531
0.00792653	-12.1802	727.48	1227.85	-157.786	-4.43575		-2.84839	-7.05172	714.94	1341.31	-151.059	-0.246829		12.1693	-5.95275	722.019	1327.36	-138.893	-13.5189		10.5172	-11.0813	755.297	1407.03	-168.553	-12.0519		4.80864	14.3782	705.936	1300.01	-154.215	-5.50064		12.1552	-7.78437	724.375	1387.24	-162.536	-6.14984		2.10402	1.55687	817.419	1531.18	-168.772	-2.63609		10.3531
0.157857	-12.1802	727.264	1228.17	-157.767	-4.43905		-2.84839	-7.05172	714.94	1341.31	-151.059	-0.246829		11.8689	-6.13591	722.671	1328.24	-139.096	-13.2076		10.0668	-11.0813	759.236	1413.33	-169.576	-11.7332		4.80864	14.5613	706.367	1300.46	-154.242	-5.49661		12.1552	-7.78437	725.47	1388.92	-162.758	-6.14984		1.95409	2.10636	825.956	1545.69	-170.681	-2.6207		10.2026
0.157857	-12.3634	727.701	1229	-157.87	-4.44308		-2.84839	-7.05172	714.94	1341.31	-151.059	-0.246829		12.0194	-6.13591	723.119	1329.06	-139.348	-13.5197		10.0668	-11.0813	762.518	1419.12	-170.314	-11.7332		4.80864	14.3782	705.93	1299.64	-154.138	-5.50064		12.1552	-7.78437	726.78	1391.38	-162.991	-6.14984		1.80416	2.83901	835.14	1561.06	-172.631	-2.60128		10.2026
0.157857	-12.5466	727.261	1228.54	-157.766	-4.44711		-2.84839	-7.05172	714.72	1340.9	-150.969	-0.246829		11.8689	-6.50224	724.656	1331.59	-139.831	-13.2157		10.2173	-10.8981	766.468	1425.41	-171.471	-12.0412		4.80864	14.3782	706.159	1300.06	-154.306	-5.50064		12.0047	-7.96753	728.306	1393.53	-163.244	-5.84185		1.95467	3.57165	843.68	1575.93	-174.455	-2.89719		10.2026
0.157857	-12.7297	727.703	1229.01	-157.947	-4.45114		-2.84839	-7.05172	714.72	1340.9	-150.969	-0.246829		11.8695	-6.31908	725.308	1332.45	-140.023	-13.5204		9.91685	-11.0813	771.071	1432.94	-172.684	-11.7299		4.80864	14.3782	706.156	1300.42	-154.305	-5.50064		11.8548	-7.96753	729.834	1396.39	-163.496	-5.83855		2.25571	4.3043	853.311	1592.12	-176.572	-3.50512		10.2026
0.157857	-12.9129	727.7	1229.38	-157.945	-4.45517		-2.84839	-7.05172	714.72	1340.9	-150.969	-0.246829		12.0194	-6.50224	726.411	1334.51	-140.393	-13.5277		9.76692	-11.0813	775.887	1440.52	-173.905	-11.7266		4.80864	14.195	706.156	1300.43	-154.305	-5.50467		12.0053	-7.96753	731.578	1398.94	-163.753	-6.15057		2.10578	5.22011	863.158	1609.08	-178.715	-3.48167		10.2026
0.157857	-13.0961	727.7	1229.39	-157.945	-4.45919		-2.84839	-7.05172	714.72	1340.9	-150.969	-0.246829		11.8695	-6.6854	727.941	1336.66	-140.798	-13.5285		9.61698	-10.8981	780.273	1447.63	-175.099	-11.7193		4.95916	14.195	706.375	1300.84	-154.389	-5.81669		12.0053	-7.96753	733.115	1401.81	-164.078	-6.15057		1.95644	6.13591	873.215	1626.08	-180.795	-3.76695		10.2026
0.157857	-13.2792	727.915	1230.16	-157.958	-4.46322		-2.84839	-7.05172	714.943	1340.94	-151.06	-0.246829		11.8701	-6.6854	729.04	1338.35	-141.172	-13.8372		9.46705	-10.5318	784.878	1455.14	-176.383	-11.708		4.95916	14.0119	706.375	1300.84	-154.389	-5.82072		12.0053	-7.96753	734.865	1404.72	-164.416	-6.15057		1.95644	7.05172	883.277	1643.44	-182.871	-3.7468		10.2026
0.157857	-13.4624	727.702	1230.12	-157.945	-4.46725		-2.84839	-7.05172	714.943	1340.94	-151.06	-0.246829		11.7189	-6.86856	730.359	1340.46	-141.641	-13.2205		9.46705	-10.3486	790.366	1464.31	-177.87	-11.7039		4.95916	14.0119	706.375	1300.84	-154.389	-5.82072		12.0053	-7.96753	736.833	1408.04	-164.768	-6.15057		2.10695	7.78437	894.001	1661.69	-185.212	-4.04271		10.2026
0.307788	-13.4624	727.921	1230.53	-158.029	-4.47055		-2.84839	-7.05172	714.943	1340.94	-151.06	-0.246829		11.7189	-7.23488	732.116	1343.03	-142.133	-13.2285		9.16719	-10.1655	795.839	1473.1	-179.289	-11.6933		4.80864	14.0119	706.598	1300.89	-154.485	-5.5087		12.0059	-7.96753	739.239	1412.18	-165.222	-6.45929		1.65599	9.0665	904.723	1679.91	-187.497	-3.38715		10.2026
0.307788	-13.6455	727.918	1230.9	-158.028	-4.47458		-2.84839	-7.05172	714.943	1340.94	-151.06	-0.246829		11.4185	-7.60121	733.652	1345.56	-142.62	-12.9213		9.01726	-9.79915	801.094	1482.21	-180.612	-11.6819		4.65871	13.8287	706.811	1300.95	-154.504	-5.50943		12.0059	-7.78437	741.647	1415.95	-165.679	-6.45527		1.65658	10.1655	915.873	1698.95	-189.792	-3.6717		10.2026
0.307788	-13.8287	727.918	1230.91	-158.028	-4.47861		-2.84839	-7.05172	714.943	1340.94	-151.06	-0.246829		11.4185	-7.60121	735.629	1348.53	-143.202	-12.9213		8.86733	-9.24966	807.237	1491.87	-182.299	-11.6666		4.65871	13.8287	706.811	1300.95	-154.504	-5.50943		12.0059	-7.78437	744.275	1420.15	-166.225	-6.45527		1.95761	11.4476	927.029	1718.35	-192.154	-4.26754		10.0521
0.307788	-13.8287	728.346	1231.73	-158.054	-4.47861		-2.84839	-7.05172	714.943	1340.94	-151.06	-0.246829		11.4185	-7.78437	737.385	1351.46	-143.769	-12.9253		8.71681	-9.0665	813.597	1501.94	-183.998	-11.3505		4.65871	13.4624	706.598	1300.91	-154.49	-5.51749		12.0059	-7.60121	747.117	1425.1	-166.783	-6.45124		2.10872	12.5466	938.626	1738.22	-194.626	-4.86411		10.0521
0.307788	-14.0119	728.128	1231.32	-158.04	-4.48264		-2.84839	-7.05172	714.72	1340.9	-150.969	-0.246829		11.2686	-7.96753	739.359	1354.43	-144.279	-12.926		8.41637	-8.51702	819.73	1512.32	-185.534	-11.0231		4.65871	13.0961	707.255	1302.15	-154.683	-5.52555		11.856	-7.60121	750.396	1430.16	-167.45	-6.44794		1.80827	13.6455	951.095	1759	-197.32	-4.52461		10.0521
0.307788	-14.0119	728.346	1231.73	-158.054	-4.48264		-2.84839	-7.05172	714.72	1340.9	-150.969	-0.246829		11.2686	-8.33385	741.551	1358.18	-144.873	-12.9341		8.26644	-7.78437	826.298	1522.79	-187.17	-11.0037		4.50878	12.9129	707.468	1302.21	-154.701	-5.52628		11.706	-7.41805	753.454	1435.52	-167.95	-6.44061		1.65834	14.7445	962.686	1778.5	-199.725	-4.49714		10.0521
0.307788	-14.0119	728.133	1231.69	-158.04	-4.48264		-2.84839	-7.05172	714.72	1340.9	-150.969	-0.246829		11.1186	-8.51702	744.179	1362.03	-145.652	-12.9348		8.11651	-7.05172	832.878	1533.26	-188.959	-10.9843		4.50878	12.9129	707.458	1302.2	-154.624	-5.52628		11.706	-7.23488	756.957	1441.34	-168.703	-6.43658		1.80885	16.0266	974.282	1798.36	-202.196	-4.78095		10.0521
0.307788	-14.0119	728.133	1231.69	-158.04	-4.48264		-2.84839	-7.05172	714.72	1340.9	-150.969	-0.246829		11.2686	-8.51702	746.148	1365.72	-146.151	-12.9381		7.96599	-6.50224	839.894	1544.55	-190.775	-10.6601		4.6593	12.9129	707.245	1302.16	-154.606	-5.8383		11.706	-7.05172	760.464	1447.53	-169.456	-6.43255		1.65892	17.1256	986.761	1819.14	-204.963	-4.75348		10.0521
0.307788	-14.195	728.13	1232.05	-158.039	-4.48667		-2.84839	-7.05172	714.72	1340.9	-150.969	-0.246829		11.2686	-8.70018	748.999	1370.33	-146.939	-12.9421		7.51561	-5.76959	847.777	1557.11	-192.732	-10.3254		4.35826	12.7297	707.678	1302.62	-154.718	-5.21828		11.5561	-6.86856	764.182	1453.76	-170.151	-6.42522		1.50899	18.2246	999.226	1840.29	-207.575	-4.726		10.0521
0.307788	-14.195	728.13	1232.05	-158.039	-4.48667		-2.84839	-7.05172	714.72	1340.9	-150.969	-0.246829		11.1186	-8.88334	752.278	1375.77	-147.758	-12.9429		7.36568	-4.85378	854.573	1567.98	-194.458	-10.302		4.50819	12.5466	707.455	1302.58	-154.622	-5.22561		11.5561	-6.6854	768.56	1460.86	-171.035	-6.42119		1.35906	19.6899	1010.6	1860.09	-209.889	-4.69047		10.0521
0.307788	-14.195	728.13	1232.05	-158.039	-4.48667		-2.84839	-7.05172	714.94	1341.31	-151.059	-0.246829		11.1192	-8.88334	754.911	1379.97	-148.532	-13.2516		7.21575	-3.93797	861.365	1579.22	-196.184	-10.2785		4.65871	12.5466	707.455	1302.58	-154.618	-5.53763		11.4062	-6.13591	772.929	1467.94	-171.846	-6.40581		1.50958	20.972	1022.64	1880.4	-212.465	-4.97428		10.0521
0.307788	-14.195	728.13	1232.05	-158.039	-4.48667		-2.84839	-7.05172	714.94	1341.31	-151.059	-0.246829		10.9687	-9.24966	758.413	1385.45	-149.442	-12.9476		6.9153	-3.20533	869.481	1591.83	-198.304	-9.94707		4.65812	12.3634	707.462	1302.95	-154.694	-5.23294		11.4062	-5.95275	777.089	1475.35	-172.639	-6.40178		1.65951	22.2541	1034.9	1901.49	-215.131	-4.94937		9.90158
0.307788	-14.195	728.13	1232.05	-158.039	-4.48667		-2.84839	-7.05172	714.94	1341.31	-151.059	-0.246829		10.9693	-9.24966	761.919	1391.29	-150.347	-13.2564		6.46492	-2.47268	877.802	1605.21	-200.364	-9.61234		4.50819	12.1802	707.675	1303	-154.712	-5.23367		11.4062	-5.58643	781.682	1483.21	-173.536	-6.39372		1.20855	23.5363	1047.37	1922.63	-217.83	-4.29382		9.90158
0.307788	-14.195	728.13	1232.05	-158.039	-4.48667		-2.84839	-7.05172	714.94	1341.31	-151.059	-0.246829		10.9693	-9.24966	765.425	1397.13	-151.253	-13.2564		6.31499	-1.19055	885.472	1617.71	-202.297	-9.58083		4.50819	12.1802	707.235	1302.55	-154.608	-5.23367		11.2562	-5.22011	786.935	1491.94	-174.631	-6.38236		1.05861	24.8184	1059.62	1943.36	-220.428	-4.26232		9.90158
0.307788	-14.195	728.13	1232.05	-158.039	-4.48667		-2.84839	-7.05172	714.94	1341.31	-151.059	-0.246829		10.8194	-9.43282	769.369	1403.79	-152.266	-13.2571		6.16506	-0.274742	893.578	1630.32	-204.334	-9.55738		4.65812	12.1802	707.022	1302.5	-154.59	-5.23697		10.9564	-4.85378	792.619	1501.13	-175.758	-6.3677		1.20913	26.2837	1071	1963.16	-222.81	-4.5421		9.90158
0.307788	-14.195	728.13	1232.05	-158.039	-4.48667		-2.84839	-7.05172	715.159	1341.72	-151.149	-0.246829		10.6694	-9.61598	773.312	1410.45	-153.279	-13.2578		5.8652	0.824227	901.684	1643.64	-206.299	-9.52661		4.80864	11.6308	707.241	1302.93	-154.674	-5.56108		10.8064	-4.3043	797.649	1509.81	-176.763	-6.35232		1.35965	27.5658	1082.6	1983.38	-225.282	-4.82592		9.90158
0.307788	-14.195	728.13	1232.05	-158.039	-4.48667		-2.84839	-7.05172	714.937	1341.67	-151.058	-0.246829		10.6694	-9.61598	777.915	1417.98	-154.482	-13.2578		5.71527	1.9232	910.009	1657.37	-208.35	-9.49913		4.65871	11.4476	707.454	1302.98	-154.693	-5.56181		10.6565	-3.93797	803.332	1519	-177.885	-6.34096		1.0592	28.6648	1094.64	2004.07	-227.95	-4.48642		9.90158
0.307788	-14.195	728.13	1232.05	-158.039	-4.48667		-2.84839	-7.05172	715.154	1342.08	-151.071	-0.246829		10.5201	-9.79915	782.727	1425.92	-155.625	-13.5673		5.56534	3.02217	918.78	1671.2	-210.582	-9.47166		4.6593	11.2644	707.454	1302.99	-154.693	-5.87457		10.6565	-3.57165	809.021	1528.54	-179.003	-6.3329		0.909271	29.9469	1106.01	2023.52	-230.264	-4.45492		9.90158
0.307788	-14.195	728.13	1232.05	-158.039	-4.48667		-2.84839	-6.86856	714.723	1341.62	-151.044	-0.2428		10.67	-9.61598	787.335	1433.08	-156.901	-13.5665		5.26489	4.12114	927.098	1684.57	-212.56	-9.13216		4.80923	11.0813	707.023	1302.54	-154.661	-5.88189		10.5066	-3.20533	815.369	1538.96	-180.32	-6.32154		0.909271	31.2291	1117.18	2042.56	-232.715	-4.42671		9.90158
0.307788	-14.195	728.13	1232.05	-158.039	-4.48667		-2.84839	-7.05172	715.161	1342.44	-151.148	-0.246829		10.5201	-9.98231	792.371	1441.8	-158.134	-13.5713		5.11496	5.40327	935.214	1697.88	-214.598	-9.10065		4.50878	10.8981	707.896	1303.46	-154.878	-5.5706		10.5072	-2.65584	821.925	1549.78	-181.567	-6.61818		0.759341	32.328	1128.79	2062.43	-235.274	-4.39923		9.90158
0.307788	-14.195	728.13	1232.05	-158.039	-4.48667		-2.84839	-7.05172	715.374	1342.49	-151.161	-0.246829		10.3707	-9.79915	797.405	1449.77	-159.369	-13.8727		4.96503	6.50224	943.542	1711.25	-216.649	-9.07318		4.65871	10.8981	707.451	1303.36	-154.691	-5.5739		10.3567	-2.10636	828.488	1560.96	-182.897	-6.29407		0.608823	33.6102	1139.94	2081.47	-237.651	-4.059		9.90158
0.307788	-14.0119	728.353	1232.1	-158.13	-4.48264		-2.84839	-6.86856	714.938	1342.39	-151.057	-0.2428		10.5207	-9.61598	802.663	1458.52	-160.683	-13.872		4.51465	7.78437	952.521	1725.48	-218.827	-8.72635		4.95916	10.715	707.458	1303.73	-154.758	-5.89325		10.5072	-1.55687	835.273	1572.19	-184.307	-6.594		0.759341	34.8923	1150.44	2099.28	-239.826	-4.34282		9.90158
0.307788	-14.0119	728.353	1232.1	-158.13	-4.48264		-2.84839	-6.86856	714.938	1342.39	-151.057	-0.2428		10.2208	-9.79915	808.352	1467.73	-162.04	-13.8694		4.21479	8.88334	961.057	1739.26	-220.819	-8.69558		5.10967	10.3486	707.24	1303.34	-154.74	-6.21333		10.5078	-1.00739	842.276	1583.83	-185.736	-6.89064		0.909858	35.9913	1160.51	2116.64	-242.051	-4.63067		9.90158
0.307788	-14.0119	728.133	1231.69	-158.04	-4.48264		-2.84839	-6.86856	715.158	1342.8	-151.147	-0.2428		10.3713	-9.61598	813.388	1476.43	-163.263	-14.1774		4.06486	10.1655	969.386	1752.62	-222.87	-8.66407		4.95916	10.1655	707.672	1304.52	-154.77	-5.90534		10.2073	-0.274742	849.712	1595.92	-187.278	-6.5592		0.909858	37.0902	1171.46	2134.92	-244.488	-4.60649		9.90158
0.307788	-14.0119	728.133	1231.69	-158.04	-4.48264		-2.84839	-6.86856	715.158	1342.8	-151.147	-0.2428		10.2214	-9.43282	818.87	1485.95	-164.678	-14.1701		3.61389	11.2644	978.376	1766.86	-225.202	-8.01255		4.95974	10.1655	707.668	1304.16	-154.77	-6.21407		9.75693	0.457904	857.143	1608.37	-188.747	-6.22446		0.759928	38.1892	1181.31	2151.5	-246.556	-4.57901		9.90158
0.307788	-13.8287	728.346	1231.73	-158.054	-4.47861		-2.69846	-6.86856	715.158	1342.8	-151.142	-0.246098		9.92096	-9.43282	825.214	1496.39	-166.151	-13.8547		3.31403	12.5466	986.699	1780.59	-227.181	-7.97775		5.26019	10.1655	707.455	1304.11	-154.747	-6.52939		9.75752	1.37371	864.794	1620.86	-190.216	-6.51303		0.910445	39.2882	1191.16	2168.09	-248.691	-4.86686		9.90158
0.307788	-13.8287	728.569	1231.78	-158.145	-4.47861		-2.69846	-6.86856	715.153	1343.16	-151.064	-0.246098		10.0715	-9.0665	830.69	1505.54	-167.479	-14.1587		3.31403	13.8287	995.028	1793.95	-229.227	-7.94954		5.26019	9.98231	707.455	1304.12	-154.747	-6.53342		10.2085	2.10636	872.235	1633.32	-191.733	-7.12426		0.910445	40.204	1200.79	2184.28	-250.741	-4.84671		9.90158
0.307788	-13.8287	728.569	1231.78	-158.145	-4.47861		-2.69846	-6.86856	715.372	1343.57	-151.154	-0.246098		9.92154	-9.0665	836.826	1515.57	-169.011	-14.1554		3.31462	14.9277	1003.14	1806.91	-231.26	-8.23409		5.26019	9.98231	707.887	1304.58	-154.85	-6.53342		9.90804	2.83901	879.898	1645.82	-193.366	-6.79282		0.911033	41.1198	1209.76	2199.6	-252.673	-5.13529		9.90158
0.307788	-13.8287	728.349	1231.36	-158.055	-4.47861		-2.69846	-6.86856	715.372	1343.57	-151.154	-0.246098		9.77161	-8.70018	842.73	1525.54	-170.375	-14.1441		3.01417	16.2098	1011.46	1820.64	-233.239	-7.89056		5.10967	9.98231	708.102	1305.35	-154.867	-6.22139		9.60759	3.57165	888.647	1660	-195.142	-6.46138		0.911033	42.2188	1218.95	2214.59	-254.619	-5.11111		9.90158
0.307788	-13.6455	728.572	1231.41	-158.146	-4.47458		-2.69846	-6.86856	715.372	1343.57	-151.154	-0.246098		9.77161	-8.51702	848.651	1535.52	-171.813	-14.14		2.86424	17.4919	1019.57	1833.23	-235.2	-7.85905		5.26019	9.79915	708.315	1305.4	-154.876	-6.53745		9.45766	4.48746	896.079	1673.17	-196.601	-6.43794		0.761102	43.3177	1227.27	2229.04	-256.439	-5.08363		9.90158
0.307788	-13.6455	728.572	1231.41	-158.146	-4.47458		-2.69846	-6.86856	715.592	1343.98	-151.244	-0.246098		9.32123	-8.15069	854.995	1545.94	-173.29	-13.8133		2.71431	18.7741	1027.45	1846.13	-237.07	-7.82755		5.11026	9.79915	708.315	1305.4	-154.88	-6.53415		9.45825	5.22011	904.174	1686.86	-198.25	-6.73054		0.610584	44.2335	1235.37	2242.72	-258.169	-4.75146		9.90158
0.157857	-13.4624	728.352	1230.99	-158.061	-4.46725		-2.69846	-6.86856	715.592	1343.98	-151.244	-0.246098		9.32182	-7.78437	860.899	1555.91	-174.649	-14.114		2.56438	19.6899	1035.13	1858.28	-239.005	-7.8041		5.26019	9.61598	708.312	1305.77	-154.874	-6.54148		9.45825	5.95275	911.839	1700.08	-199.872	-6.71442		0.761102	44.9662	1243.46	2256.04	-259.889	-5.04737		9.90158
0.157857	-13.4624	728.352	1230.99	-158.061	-4.46725		-2.69846	-6.86856	715.592	1343.98	-151.244	-0.246098		9.32182	-7.60121	867.472	1566.75	-176.28	-14.11		2.56438	20.7888	1042.79	1870.78	-240.857	-7.77992		5.26019	9.43282	708.307	1306.13	-154.797	-6.5455		9.1578	6.86856	920.594	1714.63	-201.725	-6.37895		0.611172	46.0651	1250.68	2268.07	-261.413	-5.01989		9.75165
0.157857	-13.4624	728.57	1231.4	-158.075	-4.46725		-2.69846	-6.6854	715.592	1343.98	-151.244	-0.242069		9.17189	-7.23488	873.816	1577.18	-177.748	-14.0986		2.26393	21.7047	1050.03	1882.46	-242.615	-7.44445		5.26019	9.43282	708.089	1305.73	-154.783	-6.5455		9.00787	7.96753	929.132	1728.76	-203.56	-6.35148		0.310723	46.7978	1257.68	2280.07	-262.927	-4.68845		9.90158
0.157857	-13.2792	728.133	1230.57	-157.971	-4.46322		-2.69846	-6.6854	715.592	1343.98	-151.244	-0.242069		9.02196	-6.86856	879.51	1586.74	-179.099	-14.0873		2.41445	22.8036	1057.03	1893.37	-244.269	-7.7323		5.26019	9.24966	708.309	1306.14	-154.873	-6.54953		8.85735	8.88334	937.445	1742.84	-205.227	-6.01931		0.310723	47.7136	1264.24	2290.88	-264.251	-4.6683		9.75106
0.308375	-13.2792	728.573	1231.03	-158.071	-4.77525		-2.69846	-6.6854	715.369	1343.93	-151.153	-0.242069		8.87144	-6.6854	885.641	1597.12	-180.554	-13.7712		2.114	23.9026	1064.05	1904.64	-246.014	-7.3928		5.41071	9.24966	708.086	1306.1	-154.777	-6.86156		8.70742	9.61598	945.977	1757.34	-206.984	-5.99989		0.310723	48.4462	1270.37	2301.61	-265.625	-4.65219		9.75106
0.308375	-13.0961	728.573	1231.02	-158.071	-4.77122		-2.69846	-6.6854	715.589	1344.34	-151.242	-0.242069		8.72151	-6.13591	891.552	1607.08	-181.919	-13.7558		1.96407	24.6352	1070.18	1914.65	-247.47	-7.37338		5.41071	9.0665	708.304	1306.51	-154.791	-6.86559		8.55749	10.5318	954.73	1772.25	-208.831	-5.97644		0.160206	48.9957	1276.28	2311.56	-266.913	-4.32807		9.75106
0.308375	-13.0961	728.353	1230.61	-157.981	-4.77122		-2.69846	-6.6854	715.807	1344.75	-151.256	-0.242069		8.57158	-5.76959	897.246	1616.64	-183.27	-13.7445		1.66362	25.7342	1076.31	1924.64	-248.931	-7.03389		5.41071	9.0665	708.304	1306.51	-154.791	-6.86559		8.40756	11.4476	963.262	1786.74	-210.588	-5.953		0.0102751	49.7284	1281.97	2320.74	-268.112	-4.30866		9.75106
0.308375	-13.0961	728.576	1230.66	-158.072	-4.77122		-2.69846	-6.6854	715.807	1344.75	-151.256	-0.242069		8.42165	-5.58643	903.59	1627.07	-184.738	-13.7371		1.66362	26.65	1082.45	1934.28	-250.46	-7.01374		5.26019	8.88334	708.304	1306.52	-154.796	-6.55759		8.25763	12.3634	971.358	1800.42	-212.242	-5.92955		0.160793	50.461	1287	2329.05	-269.184	-4.60456		9.60113
0.00792653	-12.9129	728.789	1230.7	-158.095	-4.45187		-2.69846	-6.6854	715.807	1344.75	-151.256	-0.242069		8.1212	-5.03694	908.624	1635.76	-185.9	-13.4097		1.66362	27.3827	1088.37	1943.87	-251.898	-6.99762		5.11026	8.88334	708.523	1306.93	-154.89	-6.5543		8.25763	13.2792	979.902	1814.92	-214.148	-5.9094		0.0102751	51.0105	1291.6	2336.91	-270.162	-4.28045		9.60113
0.00792653	-12.7297	728.569	1230.28	-158.005	-4.44784		-2.69846	-6.6854	715.807	1344.75	-151.256	-0.242069		8.1212	-4.85378	914.318	1645.32	-187.247	-13.4057		1.36317	28.1153	1093.85	1952.65	-253.242	-6.66618		5.26019	8.70018	708.523	1306.93	-154.885	-6.56162		7.95718	14.0119	988.87	1829.52	-216.014	-5.57796		-0.139655	51.3768	1296.42	2344.83	-271.23	-4.26909		9.60113
0.00792653	-12.7297	728.569	1230.28	-158.005	-4.44784		-2.69846	-6.6854	715.807	1344.75	-151.256	-0.242069		7.97127	-4.48746	919.568	1653.7	-188.418	-13.3943		1.21324	28.848	1098.89	1960.96	-254.4	-6.64676		5.41071	8.70018	708.301	1306.88	-154.789	-6.87365		7.65673	14.7445	997.84	1844.84	-217.88	-5.24652		0.160793	51.9263	1300.36	2351.46	-272.076	-4.57233		9.60113
0.00792653	-12.7297	728.792	1230.33	-158.096	-4.44784		-2.69846	-6.6854	715.807	1344.75	-151.256	-0.242069		7.97127	-4.12114	924.601	1662.39	-189.571	-13.3863		1.21324	29.5806	1103.71	1968.51	-255.618	-6.63064		5.41071	8.70018	708.083	1306.48	-154.776	-6.87365		7.5068	15.8435	1005.93	1858.87	-219.532	-5.21905		0.0108623	52.4758	1304.08	2357.68	-272.847	-4.55694		9.60113
0.00792653	-12.5466	728.573	1229.91	-158.007	-4.44381		-2.69846	-6.6854	715.584	1344.7	-151.165	-0.242069		7.67082	-3.75481	929.421	1670.3	-190.721	-13.0629		1.21324	30.3132	1108.09	1975.6	-256.654	-6.61453		5.41071	8.51702	708.743	1307.35	-154.97	-6.87768		7.35687	16.7593	1013.81	1872.14	-221.173	-5.1956		0.0108623	52.8421	1307.14	2363.04	-273.495	-4.54888		9.75106
0.158444	-12.5466	728.573	1229.91	-158.002	-4.75583		-2.54853	-6.6854	715.584	1344.7	-151.16	-0.245367		7.52089	-3.57165	934.017	1678.18	-191.774	-13.0556		1.06331	30.8627	1112.26	1982.28	-257.682	-6.59914		5.26078	8.33385	708.52	1307.31	-154.884	-6.87841		7.35687	17.6751	1021.91	1885.81	-222.898	-5.17545		0.0108623	53.2084	1310.2	2368.04	-274.145	-4.54082		9.60113
0.00792653	-12.5466	728.79	1230.32	-158.02	-4.44381		-2.54853	-6.50224	715.59	1345.06	-151.237	-0.241338		7.52089	-3.20533	938.399	1685.28	-192.811	-13.0475		1.06331	31.4122	1115.76	1988.1	-258.511	-6.58705		5.4113	8.33385	708.52	1307.31	-154.879	-7.19043		7.05642	18.7741	1030.23	1899.54	-224.724	-4.83596		0.0108623	53.5748	1312.62	2372.54	-274.676	-4.53276		9.60113
0.158444	-12.3634	728.793	1229.95	-158.016	-4.7518		-2.54853	-6.50224	715.59	1345.06	-151.237	-0.241338		7.52089	-3.02217	942.554	1691.97	-193.756	-13.0435		0.762864	31.9617	1119.49	1993.96	-259.441	-6.25964		5.56123	8.33385	708.52	1307.31	-154.874	-7.19373		7.05642	19.5067	1038.1	1912.81	-226.359	-4.81984		0.0108623	53.7579	1315.03	2376.31	-275.209	-4.52873		9.60113
0.158444	-12.3634	728.793	1229.95	-158.016	-4.7518		-2.54853	-6.50224	715.59	1345.06	-151.237	-0.241338		7.37096	-2.65584	946.276	1698.2	-194.604	-13.0321		0.762864	32.5112	1122.55	1998.96	-260.167	-6.24755		5.41071	8.33385	708.52	1307.31	-154.879	-6.88171		6.90649	20.2394	1045.76	1926.04	-227.985	-4.80042		-0.139068	54.1243	1317	2379.63	-275.641	-4.51737		9.60113
0.00792653	-12.3634	728.793	1229.95	-158.021	-4.43978		-2.54853	-6.50224	715.59	1345.06	-151.237	-0.241338		7.37096	-2.47268	949.998	1704.44	-195.446	-13.0281		0.762864	32.8775	1125.18	2003.14	-260.789	-6.23949		5.41071	8.33385	708.52	1307.31	-154.879	-6.88171		6.75656	21.1552	1053.41	1938.53	-229.535	-4.77697		-0.139068	54.3074	1318.75	2382.54	-276.056	-4.51334		9.45061
0.158444	-12.3634	728.793	1229.95	-158.016	-4.7518		-2.54853	-6.50224	715.59	1345.06	-151.237	-0.241338		7.07051	-2.10636	953.062	1709.8	-196.18	-12.7047		0.462415	33.2438	1127.6	2006.92	-261.407	-5.91611		5.41071	8.33385	708.303	1306.9	-154.866	-6.88171		6.75656	21.8878	1060.21	1950.12	-231.027	-4.76086		-0.139068	54.4906	1320.28	2385.04	-276.38	-4.50932		9.45061
0.00851368	-12.1802	728.796	1229.59	-158.023	-4.74447		-2.54853	-6.50224	715.59	1345.06	-151.237	-0.241338		7.07051	-1.9232	955.909	1714.4	-196.816	-12.7007		0.462415	33.6102	1130.01	2010.69	-262.016	-5.90805		5.41071	8.15069	708.303	1306.91	-154.866	-6.88574		6.75656	22.6205	1067.43	1962.53	-232.544	-4.74474		-0.139068	54.6737	1321.15	2386.67	-276.511	-4.50529		9.60054
0.00851368	-12.1802	728.796	1229.59	-158.023	-4.74447		-2.54853	-6.50224	715.59	1345.06	-151.237	-0.241338		7.07051	-1.74004	958.536	1718.95	-197.437	-12.6967		0.462415	33.7933	1131.76	2013.6	-262.431	-5.90402		5.41071	8.15069	708.522	1307.32	-154.955	-6.88574		6.60663	23.3531	1073.99	1973.71	-233.95	-4.72532		-0.139068	54.8569	1322.47	2388.76	-276.822	-4.50126		9.45061
0.00851368	-12.1802	728.796	1229.59	-158.023	-4.74447		-2.54853	-6.50224	715.59	1345.06	-151.237	-0.241338		6.92058	-1.55687	960.943	1723.09	-197.973	-12.6893		0.462415	33.9765	1133.29	2016.1	-262.755	-5.89999		5.41071	8.15069	708.522	1307.32	-154.955	-6.88574		6.45611	24.0858	1080.77	1984.57	-235.37	-4.39718		-0.139068	54.8569	1323.12	2389.99	-276.939	-4.50126		9.45061
0.00851368	-11.9971	728.796	1229.58	-158.023	-4.74044		-2.54853	-6.50224	715.59	1345.06	-151.237	-0.241338		6.77007	-1.37371	962.913	1726.41	-198.406	-12.3733		0.612933	34.1596	1134.39	2017.78	-263.048	-6.20799		5.41071	8.15069	708.522	1307.32	-154.955	-6.88574		6.30618	24.6352	1086.9	1994.94	-236.672	-4.38179		-0.139068	54.8569	1323.56	2390.44	-277.043	-4.50126		9.45061
0.00851368	-11.9971	728.577	1229.17	-157.933	-4.74044		-2.54853	-6.50224	715.59	1345.06	-151.237	-0.241338		6.77007	-1.19055	964.665	1729.32	-198.82	-12.3692		0.612933	34.3428	1135.27	2019.05	-263.256	-6.20396		5.41071	8.15069	708.522	1307.32	-154.955	-6.88574		6.30618	25.3679	1093.03	2005.3	-237.969	-4.36567		-0.139068	55.0401	1324	2391.26	-277.147	-4.49723		9.45061
0.00851368	-11.9971	728.577	1229.17	-157.933	-4.74044		-2.54853	-6.50224	715.59	1345.06	-151.237	-0.241338		6.77007	-1.19055	965.98	1731.42	-199.131	-12.3692		0.612933	34.526	1135.92	2020.28	-263.373	-6.19993		5.41071	8.15069	708.522	1307.32	-154.955	-6.88574		6.00573	26.1005	1098.72	2014.84	-239.173	-4.03424		-0.139068	55.0401	1324	2391.26	-277.147	-4.49723		9.45061
0.00851368	-11.9971	728.79	1229.21	-157.946	-4.74044		-2.54853	-6.50224	715.59	1345.06	-151.237	-0.241338		6.77007	-1.00739	967.077	1733.1	-199.429	-12.3652		0.612933	34.526	1136.58	2021.15	-263.567	-6.19993		5.41071	8.15069	708.522	1307.32	-154.955	-6.88574		6.00573	26.65	1103.75	2023.51	-240.173	-4.02215		-0.139068	55.0401	1324	2391.26	-277.147	-4.49723		9.45061
0.00851368	-11.9971	728.79	1229.21	-157.946	-4.74044		-2.54853	-6.50224	715.59	1345.06	-151.237	-0.241338		6.77007	-1.00739	967.732	1734.33	-199.546	-12.3652		0.612933	34.526	1136.58	2021.15	-263.567	-6.19993		5.41071	8.15069	708.522	1307.32	-154.955	-6.88574		6.00573	27.1995	1108.78	2031.83	-241.25	-4.01006		-0.139068	55.0401	1323.56	2390.44	-277.043	-4.49723		9.45061
0.00851368	-11.9971	729.013	1229.26	-158.037	-4.74044		-2.54853	-6.50224	715.59	1345.06	-151.237	-0.241338		6.77007	-1.00739	968.169	1735.15	-199.649	-12.3652		0.612933	34.526	1136.58	2021.15	-263.567	-6.19993		5.41071	8.15069	708.522	1307.32	-154.955	-6.88574		6.15625	27.749	1113.38	2039.69	-242.218	-4.30999		-0.139068	54.8569	1323.12	2389.99	-276.939	-4.50126		9.3001
0.00851368	-11.8139	729.013	1229.26	-158.037	-4.73641		-2.54853	-6.50224	715.59	1345.06	-151.237	-0.241338		6.77007	-1.00739	968.387	1735.56	-199.663	-12.3652		0.612933	34.526	1136.14	2020.69	-263.462	-6.19993		5.41071	8.15069	708.522	1307.32	-154.955	-6.88574		6.00632	28.2985	1118.19	2047.6	-243.286	-4.29461		-0.139068	54.8569	1322.69	2389.17	-276.835	-4.50126		9.45061
0.00851368	-11.8139	729.013	1229.26	-158.037	-4.73641		-2.54853	-6.50224	715.59	1345.06	-151.237	-0.241338		6.77007	-1.00739	968.169	1735.15	-199.649	-12.3652		0.612933	34.3428	1135.7	2019.87	-263.359	-6.20396		5.41071	7.96753	708.522	1307.32	-154.955	-6.88976		5.8558	28.6648	1122.35	2054.65	-244.161	-3.97452		-0.139068	54.6737	1321.81	2387.9	-276.628	-4.50529		9.45061
0.00851368	-11.8139	729.013	1229.26	-158.037	-4.73641		-2.54853	-6.50224	715.59	1345.06	-151.237	-0.241338		6.77007	-1.00739	967.732	1734.33	-199.546	-12.3652		0.612933	34.1596	1134.61	2018.19	-263.061	-6.20799		5.41071	7.96753	708.522	1307.32	-154.955	-6.88976		5.8558	29.0311	1125.85	2060.47	-244.913	-3.96646		-0.139068	54.6737	1321.15	2386.67	-276.511	-4.50529		9.3001
0.00851368	-11.8139	729.013	1229.26	-158.037	-4.73641		-2.54853	-6.50224	715.808	1345.47	-151.25	-0.241338		6.77007	-1.00739	967.295	1733.51	-199.443	-12.3652		0.612933	34.1596	1133.95	2016.96	-262.945	-6.20799		5.41071	7.96753	708.522	1307.32	-154.955	-6.88976		5.55536	29.5806	1129.13	2066.23	-245.584	-3.63905		-0.139068	54.4906	1320.28	2385.4	-276.303	-4.50932		9.3001
0.00851368	-11.8139	728.793	1228.85	-157.947	-4.73641		-2.54853	-6.50224	715.808	1345.47	-151.25	-0.241338		6.77007	-1.19055	965.98	1731.42	-199.131	-12.3692		0.612933	33.9765	1132.64	2014.87	-262.634	-6.21202		5.41071	7.96753	708.522	1307.32	-154.955	-6.88976		5.55536	29.9469	1132.2	2071.23	-246.234	-3.63099		-0.139068	54.3074	1319.62	2384.17	-276.186	-4.51334		9.3001
0.00851368	-11.8139	728.793	1228.85	-157.947	-4.73641		-2.54853	-6.50224	715.586	1345.42	-151.159	-0.241338		6.77007	-1.37371	964.888	1729.37	-198.911	-12.3733		0.612933	33.7933	1131.32	2012.78	-262.322	-6.21605		5.41071	8.15069	708.522	1307.32	-154.955	-6.88574		5.55536	30.1301	1134.82	2075.78	-246.778	-3.62696		-0.139068	54.1243	1318.53	2382.49	-275.965	-4.51737		9.45061
0.00851368	-11.8139	728.793	1228.85	-157.947	-4.73641		-2.54853	-6.50224	715.805	1345.83	-151.249	-0.241338		6.77007	-1.37371	963.573	1727.28	-198.6	-12.3733		0.612933	33.427	1130.01	2010.7	-262.011	-6.22411		5.41071	8.15069	708.522	1307.32	-154.955	-6.88574		5.55536	30.4964	1137.45	2079.96	-247.401	-3.61891		-0.139068	53.9411	1317.65	2381.22	-275.757	-4.5214		9.3001
0.00851368	-11.8139	729.011	1229.25	-157.961	-4.73641		-2.69904	-6.50224	715.805	1345.83	-151.254	0.0706856		7.07051	-1.55687	961.821	1724.37	-198.176	-12.6926		0.762864	33.2438	1128.47	2008.56	-261.604	-6.23143		5.41071	8.15069	708.522	1307.32	-154.955	-6.88574		5.55536	30.6796	1139.64	2083.69	-247.842	-3.61488		0.0108623	53.7579	1316.55	2379.54	-275.531	-4.52873		9.3001
0.00851368	-11.8139	729.011	1229.25	-157.961	-4.73641		-2.54853	-6.50224	715.805	1345.83	-151.249	-0.241338		7.07051	-1.74004	959.851	1721.05	-197.748	-12.6967		0.762864	33.0607	1126.72	2005.64	-261.19	-6.23546		5.41071	8.15069	708.522	1307.32	-154.955	-6.88574		5.55536	30.8627	1141.61	2087	-248.27	-3.61085		0.0108623	53.5748	1315.24	2377.81	-275.22	-4.53276		9.45061
0.00851368	-11.8139	729.011	1229.25	-157.961	-4.73641		-2.54853	-6.50224	715.805	1345.83	-151.249	-0.241338		7.07051	-1.9232	957.881	1717.73	-197.32	-12.7007		0.762864	32.6943	1125.19	2003.15	-260.865	-6.24352		5.41071	8.15069	708.522	1307.32	-154.955	-6.88574		5.55536	31.0459	1142.92	2089.45	-248.504	-3.60682		-0.139655	53.3916	1314.59	2376.59	-275.108	-4.22477		9.45061
0.00851368	-11.8139	729.011	1229.25	-157.961	-4.73641		-2.54853	-6.50224	715.805	1345.83	-151.249	-0.241338		7.07051	-2.10636	955.251	1713.54	-196.698	-12.7047		0.762864	32.328	1123.21	2000.2	-260.36	-6.25158		5.41071	8.15069	708.522	1307.32	-154.955	-6.88574		5.55536	31.2291	1144.02	2091.13	-248.725	-3.60279		-0.139655	53.2084	1313.49	2374.91	-274.887	-4.2288		9.3001
0.00851368	-11.8139	729.011	1229.25	-157.961	-4.73641		-2.54853	-6.50224	715.805	1345.83	-151.249	-0.241338		7.07051	-2.28952	953.062	1709.81	-196.18	-12.7087		0.762864	32.1449	1121.02	1996.83	-259.841	-6.25561		5.41071	8.15069	708.303	1306.91	-154.866	-6.88574		5.55536	31.2291	1145.11	2092.82	-249.023	-3.60279		-0.139655	53.0253	1312.61	2373.64	-274.679	-4.23283		9.45061
0.00851368	-11.6308	729.011	1229.25	-157.961	-4.73238		-2.54853	-6.31908	715.805	1345.82	-151.249	-0.237308		7.07051	-2.65584	950.437	1705.27	-195.635	-12.7168		0.762864	31.7785	1119.05	1993.52	-259.413	-6.26367		5.41071	8.15069	708.522	1307.32	-154.955	-6.88574		5.55536	31.2291	1145.77	2094.05	-249.139	-3.60279		0.0108623	52.8421	1311.52	2371.96	-274.453	-4.54888		9.45061
0.00851368	-11.6308	729.011	1229.25	-157.961	-4.73238		-2.54853	-6.31908	715.8	1346.18	-151.171	-0.237308		7.07051	-2.83901	947.594	1701.03	-195	-12.7208		0.912794	31.4122	1117.07	1990.56	-258.902	-6.27503		5.41071	8.15069	708.74	1307.73	-154.969	-6.88574		5.55536	31.4122	1145.99	2094.45	-249.153	-3.59876		-0.139655	52.659	1310.64	2370.69	-274.25	-4.24089		9.45061
0.00851368	-11.6308	729.011	1229.25	-157.961	-4.73238		-2.54853	-6.31908	716.02	1346.59	-151.261	-0.237308		7.37096	-3.20533	944.75	1696.08	-194.356	-13.0442		0.912794	31.0459	1114.88	1987.2	-258.383	-6.28309		5.41071	8.15069	708.52	1307.31	-154.879	-6.88574		5.55536	31.4122	1145.99	2094.45	-249.153	-3.59876		0.0108623	52.4758	1309.76	2369.42	-274.037	-4.55694		9.45061
0.00851368	-11.6308	729.233	1229.3	-158.052	-4.73238		-2.54853	-6.31908	716.02	1346.59	-151.261	-0.237308		7.37096	-3.57165	941.683	1691.08	-193.63	-13.0523		0.912794	30.8627	1112.69	1983.83	-257.864	-6.28712		5.41071	8.33385	708.52	1307.31	-154.879	-6.88171		5.55536	31.4122	1145.99	2094.45	-249.153	-3.59876		0.160793	52.2926	1308.89	2368.15	-273.824	-4.56427		9.45061
0.00851368	-11.6308	729.014	1228.89	-157.962	-4.73238		-2.54853	-6.31908	716.02	1346.59	-151.261	-0.237308		7.37096	-3.75481	938.398	1685.66	-192.891	-13.0563		0.912794	30.4964	1110.71	1980.88	-257.359	-6.29518		5.41071	8.33385	708.52	1307.31	-154.879	-6.88171		5.55536	31.2291	1145.77	2094.05	-249.139	-3.60279		0.0102751	51.9263	1308.23	2367.3	-273.711	-4.2603		9.45061
0.00851368	-11.4476	729.014	1228.88	-157.962	-4.72836		-2.54853	-6.31908	716.02	1346.59	-151.261	-0.237308		7.37096	-4.12114	935.331	1680.66	-192.165	-13.0644		1.06272	30.1301	1108.74	1977.57	-256.926	-6.30653		5.41071	8.33385	708.52	1307.31	-154.879	-6.88171		5.55536	31.2291	1145.11	2092.82	-249.023	-3.60279		0.160793	51.7432	1307.35	2366.02	-273.498	-4.57636		9.45061
0.00851368	-11.4476	729.014	1228.88	-157.962	-4.72836		-2.69904	-6.31908	716.02	1346.59	-151.266	0.0747152		7.52089	-4.48746	932.269	1675.3	-191.513	-13.0757		1.06272	29.7638	1106.55	1974.2	-256.407	-6.31459		5.41071	8.33385	708.52	1307.31	-154.879	-6.88171		5.55536	31.2291	1144.24	2091.55	-248.815	-3.60279		0.160793	51.56	1306.47	2364.75	-273.29	-4.58039		9.45061
0.00851368	-11.2644	729.014	1228.87	-157.962	-4.72433		-2.69904	-6.31908	716.015	1346.95	-151.188	0.0747152		7.67141	-4.85378	928.984	1669.89	-190.769	-13.3958		1.06272	29.3974	1104.36	1971.2	-255.888	-6.32265		5.41071	8.33385	708.733	1307.35	-154.892	-6.88171		5.55536	31.0459	1143.58	2090.32	-248.698	-3.60682		0.160793	51.3768	1306.03	2364.3	-273.186	-4.58441		9.45061
0.00851368	-11.2644	728.794	1228.46	-157.872	-4.72433		-2.54853	-6.13591	716.015	1346.95	-151.184	-0.233278		7.67141	-5.22011	925.699	1664.48	-190.029	-13.4039		1.06272	29.0311	1102.17	1967.84	-255.369	-6.33071		5.41071	8.51702	708.733	1307.35	-154.892	-6.87768		5.55536	31.0459	1142.27	2088.23	-248.387	-3.60682		0.160793	51.1937	1305.59	2363.85	-273.081	-4.58844		9.45061
-0.141417	-11.2644	729.235	1228.92	-157.982	-4.72103		-2.69904	-6.13591	715.802	1346.9	-151.175	0.0787447		7.67141	-5.58643	922.632	1659.48	-189.304	-13.4119		1.06272	28.6648	1100.42	1965.3	-254.954	-6.33877		5.41071	8.51702	708.52	1307.3	-154.879	-6.87768		5.55536	30.8627	1141.17	2086.18	-248.167	-3.61085		0.160793	51.0105	1305.15	2363.4	-272.977	-4.59247		9.45061
-0.141417	-11.0813	729.235	1228.91	-157.982	-4.717		-2.69904	-6.13591	716.021	1347.31	-151.265	0.0787447		7.82134	-5.95275	919.347	1654.07	-188.56	-13.4233		1.21266	28.4816	1098.44	1962.34	-254.443	-6.3461		5.41071	8.51702	708.743	1307.35	-154.97	-6.87768		5.55536	30.6796	1139.64	2083.69	-247.842	-3.61488		0.160793	50.8273	1304.71	2362.95	-272.872	-4.5965		9.45061
-0.141417	-11.0813	729.015	1228.5	-157.892	-4.717		-2.69904	-6.13591	716.234	1347.36	-151.278	0.0787447		7.82134	-6.13591	916.063	1648.65	-187.821	-13.4273		1.36317	28.1153	1096.25	1958.98	-253.92	-6.66618		5.41071	8.51702	708.956	1307.4	-154.983	-6.87768		5.55536	30.4964	1138.11	2081.19	-247.518	-3.61891		0.160793	50.6442	1304.27	2362.5	-272.768	-4.60053		9.45061
-0.141417	-10.8981	729.015	1228.5	-157.892	-4.71297		-2.69904	-6.13591	716.452	1347.77	-151.292	0.0787447		7.82134	-6.50224	913.001	1643.29	-187.173	-13.4354		1.36317	27.749	1094.93	1956.89	-253.608	-6.67424		5.41071	8.70018	708.956	1307.39	-154.983	-6.87365		5.70529	30.3132	1136.58	2078.69	-247.188	-3.62623		0.160793	50.461	1303.83	2362.05	-272.663	-4.60456		9.45061
-0.141417	-10.8981	729.015	1228.5	-157.892	-4.71297		-2.69904	-6.13591	716.239	1347.72	-151.279	0.0787447		7.97186	-6.86856	909.72	1638.24	-186.429	-13.7555		1.36317	27.5658	1093.18	1954.34	-253.193	-6.67827		5.41071	8.70018	708.736	1306.98	-154.894	-6.87365		5.70529	30.1301	1134.61	2075.37	-246.76	-3.63026		0.160793	50.2779	1303.61	2362	-272.572	-4.60859		9.3001
-0.141417	-10.715	729.018	1228.13	-157.893	-4.70894		-2.69904	-6.13591	716.239	1347.72	-151.279	0.0787447		8.12179	-7.23488	906.873	1633.65	-185.789	-13.7668		1.36317	27.1995	1091.42	1951.8	-252.777	-6.68633		5.41071	8.70018	708.523	1306.93	-154.88	-6.87365		5.70529	29.9469	1132.86	2072.46	-246.422	-3.63429		0.160793	50.0947	1303.39	2361.96	-272.481	-4.61262		9.3001
-0.141417	-10.715	729.018	1228.13	-157.893	-4.70894		-2.69904	-5.95275	716.016	1347.66	-151.187	0.0827743		8.12179	-7.60121	903.588	1628.24	-185.049	-13.7749		1.36317	27.0163	1090.11	1949.71	-252.466	-6.69036		5.41071	8.70018	708.736	1306.98	-154.894	-6.87365		5.70529	29.7638	1130.89	2069.14	-245.994	-3.63832		0.160793	49.9115	1303.16	2361.92	-272.466	-4.61665		9.3001
-0.141417	-10.5318	728.798	1227.71	-157.803	-4.70491		-2.54911	-5.95275	716.016	1347.66	-151.183	0.0794758		8.12179	-7.96753	900.963	1623.7	-184.505	-13.7829		1.5131	26.8332	1088.57	1947.57	-252.059	-6.69768		5.41071	8.70018	708.736	1306.98	-154.894	-6.87365		5.70529	29.5806	1129.14	2066.23	-245.656	-3.64235		0.160793	49.7284	1302.94	2361.88	-272.375	-4.62068		9.45061
0.00910083	-10.5318	729.021	1227.76	-157.889	-5.01693		-2.69904	-5.95275	716.016	1347.66	-151.187	0.0827743		8.12179	-8.33385	898.114	1619.11	-183.793	-13.791		1.5131	26.4669	1087.48	1945.9	-251.837	-6.70574		5.41071	8.70018	708.736	1306.98	-154.894	-6.87365		5.70529	29.3974	1126.94	2062.87	-245.137	-3.64638		0.461241	49.5452	1302.94	2362.25	-272.364	-4.94003		9.3001
-0.291347	-10.3486	729.452	1228.21	-157.926	-4.69758		-2.69904	-5.95275	716.234	1348.07	-151.201	0.0827743		8.12179	-8.70018	895.267	1614.52	-183.157	-13.799		1.5131	26.2837	1085.94	1943.76	-251.435	-6.70977		5.41071	8.70018	708.736	1306.98	-154.894	-6.87365		5.70529	29.2143	1124.76	2059.14	-244.695	-3.65041		0.31131	49.3621	1303.16	2362.66	-272.383	-4.94076		9.3001
-0.291347	-10.3486	729.232	1227.8	-157.836	-4.69758		-2.69904	-5.95275	716.234	1348.07	-151.201	0.0827743		8.27231	-9.0665	892.859	1610.38	-182.621	-14.1191		1.66362	26.1005	1085.06	1942.48	-251.223	-7.02583		5.26078	8.88334	708.959	1307.02	-154.99	-6.86632		5.7047	29.0311	1123	2056.23	-244.357	-3.34572		0.461241	49.1789	1303.15	2363.03	-272.376	-4.94809		9.3001
-0.14083	-10.1655	729.232	1227.79	-157.831	-5.00557		-2.69904	-5.95275	716.454	1348.48	-151.291	0.0827743		8.42224	-9.43282	890.449	1606.61	-182.083	-14.1305		1.66362	25.7342	1084.18	1941.22	-251.015	-7.03389		5.26078	8.88334	708.959	1307.02	-154.99	-6.86632		5.7047	28.848	1120.81	2052.86	-243.838	-3.34975		0.461241	49.1789	1302.93	2362.98	-272.285	-4.94809		9.45003
-0.14083	-10.1655	729.235	1227.43	-157.832	-5.00557		-2.69904	-5.76959	716.454	1348.48	-151.291	0.0868038		8.42224	-9.79915	888.26	1602.89	-181.566	-14.1385		1.66362	25.551	1083.09	1939.54	-250.717	-7.03791		5.26078	8.88334	708.959	1307.02	-154.99	-6.86632		5.7047	28.6648	1118.84	2049.55	-243.487	-3.35377		0.461241	48.9957	1303.16	2363.76	-272.376	-4.95212		9.45003
-0.14083	-9.98231	729.235	1227.42	-157.832	-5.00154		-2.54911	-5.76959	716.454	1348.48	-151.286	0.0835054		8.42224	-9.98231	885.85	1599.11	-181.033	-14.1426		1.66362	25.3679	1082	1938.22	-250.496	-7.04194		5.26078	8.88334	708.959	1307.02	-154.99	-6.86632		5.7047	28.4816	1116.87	2046.23	-243.059	-3.3578		0.461241	48.8126	1303.15	2364.13	-272.374	-4.95615		9.45003
-0.14083	-9.98231	729.016	1227.01	-157.743	-5.00154		-2.54911	-5.76959	716.454	1348.48	-151.286	0.0835054		8.42224	-10.3486	883.88	1595.8	-180.605	-14.1506		1.81355	25.3679	1081.34	1937.35	-250.373	-7.04524		5.26078	8.88334	709.177	1307.43	-155.003	-6.86632		5.7047	28.2985	1115.12	2043.32	-242.721	-3.36183		0.461241	48.6294	1303.37	2364.54	-272.388	-4.96018		9.45003
-0.14083	-9.79915	729.238	1227.05	-157.834	-4.99752		-2.54911	-5.76959	716.231	1348.43	-151.195	0.0835054		8.42224	-10.5318	882.128	1592.89	-180.191	-14.1547		1.81355	25.1847	1080.68	1936.49	-250.179	-7.04927		5.26078	9.0665	709.177	1307.43	-155.003	-6.86229		5.70411	28.1153	1112.94	2040.32	-242.278	-3.05714		0.461241	48.6294	1303.37	2364.9	-272.387	-4.96018		9.45003
-0.14083	-9.61598	729.237	1227.04	-157.757	-4.99349		-2.54911	-5.76959	716.231	1348.43	-151.195	0.0835054		8.42224	-10.8981	880.375	1589.98	-179.776	-14.1627		1.81355	25.0016	1079.8	1935.22	-249.971	-7.0533		5.26078	9.0665	708.957	1307.01	-154.913	-6.86229		5.70411	27.9321	1110.97	2037	-241.85	-3.06117		0.461241	48.4462	1303.8	2365.73	-272.49	-4.96421		9.45003
-0.14083	-9.43282	729.237	1227.04	-157.757	-4.98946		-2.54911	-5.76959	716.231	1348.43	-151.195	0.0835054		8.42224	-11.0813	878.843	1587.48	-179.452	-14.1668		1.66303	24.8184	1079.36	1934.77	-249.871	-6.74531		5.26078	9.0665	708.957	1307.01	-154.913	-6.86229		5.70411	27.749	1109.22	2034.09	-241.512	-3.0652		0.461241	48.4462	1303.8	2365.73	-272.49	-4.96421		9.3001
-0.14083	-9.43282	729.24	1226.67	-157.759	-4.98946		-2.54911	-5.76959	716.231	1348.43	-151.195	0.0835054		8.42224	-11.2644	877.31	1584.98	-179.127	-14.1708		1.81355	24.8184	1079.14	1934.72	-249.775	-7.05733		5.26078	9.0665	708.957	1307.01	-154.913	-6.86229		5.70411	27.5658	1107.25	2031.13	-241.083	-3.06923		0.461241	48.2631	1304.02	2366.51	-272.502	-4.96824		9.3001
-0.29076	-9.24966	729.24	1226.67	-157.764	-4.98213		-2.54911	-5.76959	716.231	1348.43	-151.195	0.0835054		8.42224	-11.4476	875.995	1582.89	-178.816	-14.1748		1.81355	24.6352	1078.7	1933.91	-249.672	-7.06136		5.26078	9.0665	709.18	1307.06	-155.004	-6.86229		5.55359	27.3827	1105.71	2028.63	-240.763	-2.76123		0.461241	48.2631	1304.02	2366.51	-272.502	-4.96824		9.3001
-0.29076	-9.0665	729.02	1226.25	-157.674	-4.9781		-2.54911	-5.76959	716.231	1348.43	-151.195	0.0835054		8.57276	-11.6308	875.118	1581.62	-178.603	-14.4909		1.81355	24.6352	1078.26	1933.45	-249.567	-7.06136		5.26078	9.0665	709.18	1307.06	-155.004	-6.86229		5.70353	27.1995	1104.18	2026.14	-240.434	-2.76856		0.611759	48.2631	1304.46	2367.33	-272.6	-5.28026		9.3001
-0.29076	-9.0665	729.243	1226.3	-157.765	-4.9781		-2.54911	-5.76959	716.231	1348.43	-151.195	0.0835054		8.57276	-11.8139	873.803	1579.53	-178.292	-14.4949		1.81355	24.6352	1078.26	1933.45	-249.567	-7.06136		5.26078	9.0665	709.18	1307.06	-155.004	-6.86229		5.70353	27.1995	1102.87	2024.04	-240.199	-2.76856		0.611759	48.0799	1304.46	2367.33	-272.6	-5.28429		9.3001
-0.29076	-8.88334	729.46	1226.7	-157.778	-4.97407		-2.54911	-5.76959	716.231	1348.43	-151.195	0.0835054		8.57276	-11.9971	873.148	1578.31	-178.175	-14.4989		1.81355	24.4521	1077.82	1933	-249.463	-7.06539		5.26078	9.24966	709.18	1307.06	-155.004	-6.85826		5.70353	27.0163	1101.33	2021.54	-239.874	-2.77259		0.611759	48.0799	1304.23	2367.28	-272.509	-5.28429		9.45003
-0.140243	-8.88334	729.241	1226.29	-157.684	-5.28609		-2.54911	-5.76959	716.231	1348.43	-151.195	0.0835054		8.57276	-12.1802	872.27	1577.04	-177.967	-14.503		1.81355	24.4521	1077.82	1933	-249.463	-7.06539		5.26078	9.24966	709.18	1307.06	-155.004	-6.85826		5.55301	26.8332	1100.24	2019.86	-239.658	-2.4646		0.611759	48.0799	1304.67	2368.1	-272.613	-5.28429		9.45003
-0.140243	-8.70018	729.241	1226.28	-157.684	-5.28206		-2.54911	-5.76959	716.231	1348.43	-151.195	0.0835054		8.57276	-12.3634	871.833	1576.22	-177.864	-14.507		1.81355	24.4521	1077.82	1933	-249.463	-7.06539		5.26078	9.24966	709.18	1307.06	-155.004	-6.85826		5.55301	26.8332	1098.92	2017.77	-239.347	-2.4646		0.611759	48.0799	1304.67	2368.1	-272.613	-5.28429		9.45003
-0.140243	-8.70018	729.241	1226.28	-157.684	-5.28206		-2.54911	-5.76959	716.231	1348.43	-151.195	0.0835054		8.57276	-12.3634	871.173	1575.35	-177.67	-14.507		1.81355	24.4521	1077.82	1933	-249.463	-7.06539		5.26078	9.24966	709.18	1307.06	-155.004	-6.85826		5.55301	26.65	1097.83	2016.09	-239.125	-2.46863		0.611759	48.0799	1304.67	2368.1	-272.613	-5.28429		9.45003
-0.140243	-8.51702	729.244	1225.92	-157.685	-5.27803		-2.54911	-5.76959	716.454	1348.48	-151.286	0.0835054		8.72269	-12.3634	870.955	1574.95	-177.651	-14.5103		1.81355	24.4521	1077.6	1932.95	-249.372	-7.06539		5.26078	9.24966	709.18	1307.06	-155.004	-6.85826		5.40249	26.4669	1096.73	2014.41	-238.909	-2.16063		0.611759	48.0799	1304.67	2368.1	-272.613	-5.28429		9.45003
-0.140243	-8.51702	729.244	1225.92	-157.685	-5.27803		-2.54911	-5.76959	716.454	1348.48	-151.286	0.0835054		8.72269	-12.5466	870.955	1574.95	-177.651	-14.5143		1.81355	24.4521	1077.6	1932.95	-249.372	-7.06539		5.26078	9.24966	709.18	1307.06	-155.004	-6.85826		5.40249	26.4669	1095.86	2013.13	-238.777	-2.16063		0.611759	48.0799	1304.67	2368.1	-272.613	-5.28429		9.3001
-0.140243	-8.51702	729.244	1225.92	-157.685	-5.27803		-2.54911	-5.76959	716.454	1348.48	-151.286	0.0835054		8.72269	-12.5466	870.518	1574.13	-177.548	-14.5143		1.81355	24.4521	1077.6	1932.95	-249.372	-7.06539		5.26078	9.24966	709.18	1307.06	-155.004	-6.85826		5.40249	26.2837	1094.77	2011.82	-238.556	-2.16466		0.611759	48.0799	1304.67	2368.1	-272.613	-5.28429		9.3001
-0.140243	-8.51702	729.244	1225.92	-157.685	-5.27803		-2.54911	-5.95275	716.454	1348.48	-151.286	0.0794758		8.72269	-12.5466	870.518	1574.13	-177.548	-14.5143		1.96348	24.2689	1077.6	1932.95	-249.367	-7.07272		5.26078	9.24966	709.18	1307.06	-155.004	-6.85826		5.55242	26.2837	1094.11	2010.59	-238.435	-2.16796		0.611759	47.8968	1305.11	2368.93	-272.716	-5.28832		9.45003
-0.140243	-8.33385	729.024	1225.5	-157.595	-5.274		-2.54911	-5.95275	716.454	1348.48	-151.286	0.0794758		8.72269	-12.5466	870.518	1574.13	-177.548	-14.5143		1.96348	24.2689	1077.6	1932.95	-249.367	-7.07272		5.26078	9.24966	709.18	1307.06	-155.004	-6.85826		5.55242	26.1005	1093.45	2009.73	-238.317	-2.17199		0.611759	47.8968	1305.11	2368.93	-272.716	-5.28832		9.45003
-0.140243	-8.33385	729.024	1225.5	-157.595	-5.274		-2.54911	-5.95275	716.454	1348.48	-151.286	0.0794758		8.72269	-12.5466	870.518	1574.13	-177.548	-14.5143		1.96348	24.2689	1077.6	1932.95	-249.367	-7.07272		5.26078	9.24966	709.18	1307.06	-155.004	-6.85826		5.4019	26.1005	1093.02	2008.91	-238.218	-1.85997		0.611759	47.8968	1305.55	2369.75	-272.819	-5.28832		9.29951
-0.140243	-8.33385	729.024	1225.5	-157.595	-5.274		-2.54911	-6.13591	716.454	1348.49	-151.286	0.0754462		8.72269	-12.5466	870.3	1573.72	-177.535	-14.5143		1.96348	24.2689	1077.6	1932.95	-249.367	-7.07272		5.26078	9.24966	709.18	1307.06	-155.004	-6.85826		5.4019	25.9174	1092.36	2008.05	-238.1	-1.864		0.611759	47.7136	1305.76	2370.53	-272.832	-5.29235		9.14958
-0.140243	-8.33385	729.024	1225.5	-157.595	-5.274		-2.54853	-6.13591	716.454	1348.49	-151.286	-0.233278		8.72269	-12.5466	870.078	1573.67	-177.444	-14.5143		1.96348	24.2689	1077.59	1933.32	-249.366	-7.07272		5.26078	9.24966	709.18	1307.06	-155.004	-6.85826		5.4019	25.9174	1091.92	2007.59	-237.996	-1.864		0.611759	47.7136	1305.98	2370.93	-272.845	-5.29235		9.14958
-0.140243	-8.33385	729.024	1225.5	-157.595	-5.274		-2.54853	-6.13591	716.454	1348.49	-151.286	-0.233278		8.72269	-12.7297	869.641	1572.86	-177.34	-14.5183		1.96348	24.0858	1077.59	1933.32	-249.366	-7.07675		5.26078	9.24966	709.18	1307.06	-155.004	-6.85826		5.4019	25.9174	1091.48	2006.77	-237.892	-1.864		0.611759	47.5304	1306.63	2372.17	-273.038	-5.29638		9.29951
-0.140243	-8.33385	729.024	1225.5	-157.595	-5.274		-2.54853	-6.31908	716.889	1348.59	-151.39	-0.237308		8.72269	-12.7297	869.423	1572.45	-177.327	-14.5183		1.96348	24.0858	1077.59	1933.32	-249.366	-7.07675		5.26078	9.24966	709.18	1307.06	-155.004	-6.85826		5.4019	25.7342	1091.26	2006.37	-237.879	-1.86803		0.611759	47.5304	1307.07	2373.35	-273.064	-5.29638		9.14899
-0.140243	-8.33385	729.024	1225.5	-157.595	-5.274		-2.54853	-6.31908	716.889	1348.59	-151.39	-0.237308		8.72269	-12.9129	868.763	1571.59	-177.132	-14.5224		1.96348	23.9026	1077.59	1933.69	-249.364	-7.08078		5.26078	9.24966	709.18	1307.06	-155.004	-6.85826		5.4019	25.7342	1091.04	2006.32	-237.788	-1.86803		0.611759	47.3473	1307.72	2374.58	-273.181	-5.30041		8.99906
-0.140243	-8.33385	729.024	1225.5	-157.595	-5.274		-2.39801	-6.50224	717.107	1349.01	-151.399	-0.553361		8.72269	-13.0961	868.545	1571.19	-177.119	-14.5264		1.96348	23.9026	1077.38	1933.64	-249.351	-7.08078		5.26078	9.24966	709.18	1307.06	-155.004	-6.85826		5.4019	25.7342	1090.82	2005.91	-237.774	-1.86803		0.611759	47.1641	1308.16	2375.77	-273.283	-5.30444		8.84854
-0.140243	-8.33385	729.024	1225.5	-157.595	-5.274		-2.54794	-6.6854	717.327	1349.42	-151.493	-0.554092		8.72269	-13.2792	867.885	1570.32	-176.925	-14.5304		1.96348	23.7194	1077.59	1934.42	-249.364	-7.08481		5.26078	9.24966	709.18	1307.06	-155.004	-6.85826		5.4019	25.7342	1090.82	2005.91	-237.774	-1.86803		0.762276	47.1641	1309.03	2377.41	-273.408	-5.61646		9.14958
-0.140243	-8.51702	729.244	1225.92	-157.685	-5.27803		-2.54794	-6.86856	717.327	1349.43	-151.493	-0.558121		8.72269	-13.4624	867.668	1569.92	-176.911	-14.5345		1.96348	23.7194	1077.59	1934.78	-249.362	-7.08481		5.26078	9.43282	709.398	1307.46	-155.018	-6.85423		5.4019	25.7342	1090.6	2005.86	-237.683	-1.86803		0.762276	46.981	1309.47	2378.96	-273.51	-5.62049		8.84913
-0.140243	-8.51702	729.244	1225.92	-157.685	-5.27803		-2.54794	-6.86856	717.549	1349.48	-151.584	-0.558121		8.72269	-13.6455	867.008	1569.06	-176.717	-14.5385		1.96348	23.5363	1078.03	1935.61	-249.466	-7.08884		5.26078	9.43282	709.398	1307.46	-155.018	-6.85423		5.25138	25.7342	1090.38	2005.46	-237.675	-1.556		0.762276	46.7978	1310.34	2380.61	-273.717	-5.62452		8.69861
-0.140243	-8.70018	729.464	1226.33	-157.775	-5.28206		-2.54794	-7.05172	717.987	1350.3	-151.688	-0.562151		8.72269	-13.8287	867.008	1569.07	-176.717	-14.5425		1.96348	23.3531	1078.02	1935.98	-249.464	-7.09287		5.26078	9.43282	709.398	1307.46	-155.018	-6.85423		5.25138	25.551	1090.38	2005.46	-237.675	-1.56003		0.762276	46.6146	1311.65	2383.07	-274.027	-5.62855		8.69861
-0.140243	-8.70018	729.677	1226.38	-157.788	-5.28206		-2.69787	-7.23488	718.64	1350.81	-151.81	-0.562882		8.8732	-14.0119	866.348	1568.2	-176.518	-14.8586		1.96348	23.3531	1078.24	1936.75	-249.477	-7.09287		5.26078	9.43282	709.398	1307.46	-155.018	-6.85423		5.25138	25.551	1090.6	2005.87	-237.764	-1.56003		1.06272	46.4315	1312.52	2385.08	-274.146	-5.9479		8.69861
-0.140243	-8.88334	729.46	1226.7	-157.773	-5.28609		-2.54794	-7.23488	718.427	1350.77	-151.792	-0.56618		8.8732	-14.195	865.908	1567.75	-176.413	-14.8626		1.96348	23.1699	1078.45	1937.53	-249.489	-7.0969		5.26078	9.43282	709.617	1307.87	-155.108	-6.85423		5.25138	25.551	1090.6	2005.87	-237.764	-1.56003		1.06272	46.2483	1313.61	2387.49	-274.365	-5.95193		8.99906
-0.140243	-9.0665	729.68	1227.12	-157.863	-5.29012		-2.39742	-7.60121	719.087	1351.65	-151.982	-0.886263		8.8732	-14.3782	865.467	1567.3	-176.308	-14.8666		2.114	22.9868	1079.11	1938.76	-249.677	-7.41295		5.26078	9.43282	709.617	1307.87	-155.108	-6.85423		5.25138	25.551	1090.6	2005.87	-237.764	-1.56003		1.06272	46.0651	1314.92	2389.95	-274.599	-5.95596		8.84854
-0.140243	-9.24966	729.68	1227.13	-157.863	-5.29415		-2.69787	-7.78437	719.742	1352.16	-152.186	-0.574971		8.8732	-14.5613	865.254	1567.26	-176.295	-14.8707		2.114	22.8036	1079.32	1939.54	-249.689	-7.41698		5.26078	9.61598	709.617	1307.86	-155.108	-6.8502		5.25138	25.551	1090.6	2005.87	-237.764	-1.56003		1.21324	45.6988	1316.24	2393.15	-274.903	-6.27604		8.84796
-0.140243	-9.43282	730.117	1227.95	-157.966	-5.29818		-2.54735	-7.78437	720.179	1352.98	-152.284	-0.886994		8.8732	-14.9277	864.807	1566.45	-176.114	-14.8787		2.114	22.4373	1079.76	1940.73	-249.791	-7.42504		5.26078	9.61598	709.84	1307.91	-155.199	-6.8502		5.25138	25.551	1090.6	2005.87	-237.764	-1.56003		1.21324	45.5157	1317.54	2395.98	-275.135	-6.28007		8.84854
-0.140243	-9.79915	730.334	1228.74	-158.055	-5.30624		-2.39742	-7.96753	720.397	1353.4	-152.293	-0.894322		8.8732	-15.1108	864.591	1566.77	-176.1	-14.8827		2.114	22.2541	1080.41	1942.33	-249.907	-7.42907		5.11026	9.61598	710.057	1308.32	-155.217	-6.53818		5.25138	25.551	1090.6	2005.87	-237.764	-1.56003		1.21324	45.3325	1319.07	2398.85	-275.458	-6.2841		8.69803
-0.140243	-9.98231	730.553	1229.16	-158.145	-5.31027		-2.39742	-8.33385	721.28	1354.33	-152.578	-0.902381		8.8732	-15.294	864.369	1566.73	-176.009	-14.8868		2.26393	22.071	1080.63	1943.47	-249.991	-7.43639		5.11026	9.79915	710.057	1308.32	-155.217	-6.53415		5.25138	25.551	1090.38	2005.82	-237.673	-1.56003		1.21324	45.1493	1320.6	2402.09	-275.781	-6.28813		8.54751
-0.290173	-10.1655	730.991	1229.98	-158.253	-5.311		-2.69787	-8.51702	721.717	1355.15	-152.691	-0.591089		8.8732	-15.6603	864.369	1566.74	-176.009	-14.8948		2.26393	21.8878	1081.28	1945.07	-250.106	-7.44042		5.11026	9.79915	710.057	1308.32	-155.217	-6.53415		5.25138	25.551	1090.6	2006.24	-237.763	-1.56003		1.36376	44.783	1322.35	2405.37	-276.113	-6.60821		8.69803
-0.290173	-10.5318	731.21	1230.4	-158.343	-5.31906		-2.54735	-8.70018	722.149	1355.62	-152.789	-0.907142		8.8732	-15.8435	864.583	1567.52	-176.021	-14.8989		2.41445	21.7047	1081.93	1946.67	-250.217	-7.75648		5.11026	9.98231	710.057	1308.31	-155.217	-6.53012		5.25138	25.551	1090.82	2006.64	-237.777	-1.56003		1.36376	44.5999	1324.09	2409.02	-276.448	-6.61224		8.69803
-0.140243	-10.8981	731.649	1231.24	-158.518	-5.33042		-2.54735	-9.0665	723.25	1356.95	-153.088	-0.915201		8.72327	-16.2098	864.361	1567.48	-175.935	-14.9036		2.41445	21.3383	1082.81	1948.68	-250.422	-7.76454		5.11026	9.98231	710.057	1308.31	-155.217	-6.53012		5.25138	25.3679	1091.04	2007.06	-237.866	-1.56406		1.36376	44.4167	1326.06	2412.71	-276.875	-6.61627		8.69803
-0.140243	-11.2644	732.083	1232.43	-158.62	-5.33848		-2.69728	-9.43282	724.118	1358.24	-153.223	-0.919961		8.72327	-16.5761	864.575	1568.26	-175.947	-14.9117		2.41445	21.1552	1083.46	1950.28	-250.538	-7.76857		5.11026	9.98231	710.275	1308.72	-155.231	-6.53012		5.25138	25.3679	1090.81	2007.01	-237.775	-1.56406		1.51428	44.2335	1327.59	2416.31	-277.192	-6.93233		8.54751
-0.140243	-11.6308	732.521	1233.27	-158.723	-5.34654		-2.69728	-9.61598	724.56	1359.43	-153.327	-0.923991		8.72327	-16.7593	865.013	1569.09	-176.05	-14.9157		2.41445	20.7888	1084.33	1952.29	-250.743	-7.77662		5.11026	10.1655	710.275	1308.71	-155.231	-6.52609		5.25138	25.3679	1091.25	2007.83	-237.879	-1.56406		1.51428	43.8672	1329.33	2419.96	-277.528	-6.94039		8.54692
-0.140243	-11.9971	733.178	1234.51	-158.916	-5.35459		-2.69728	-9.98231	725.439	1360.72	-153.611	-0.93205		8.72327	-16.9424	865.008	1569.45	-175.973	-14.9197		2.41445	20.6057	1085.2	1954.3	-250.949	-7.78065		5.11026	10.1655	710.706	1309.17	-155.257	-6.52609		5.40132	25.1847	1091.03	2008.15	-237.859	-1.57139		1.6648	43.684	1331.3	2423.65	-277.95	-7.25644		8.3964
-0.140243	-12.3634	733.834	1235.75	-159.109	-5.36265		-2.69728	-10.1655	726.307	1362	-153.741	-0.93608		8.87379	-17.3088	865.44	1570.64	-175.993	-15.2398		2.56497	20.2394	1086.07	1956.31	-251.149	-8.10074		5.11026	10.3486	710.929	1309.21	-155.348	-6.52206		5.25138	25.1847	1091.47	2008.97	-237.968	-1.56809		1.6648	43.5009	1333.48	2428.12	-278.389	-7.26047		8.09596
-0.140243	-12.9129	734.278	1236.96	-159.289	-5.37474		-2.69728	-10.5318	727.627	1363.75	-154.129	-0.944139		8.87379	-17.4919	865.655	1571.42	-176.006	-15.2439		2.56497	20.0562	1086.95	1958.68	-251.355	-8.10477		5.11026	10.3486	710.716	1309.16	-155.335	-6.52206		5.40132	25.0016	1091.91	2010.16	-238.065	-1.57542		1.6648	43.3177	1335.45	2431.81	-278.815	-7.2645		7.94544
0.0102751	-13.2792	735.153	1238.61	-159.491	-5.69482		-2.54676	-10.715	728.942	1365.85	-154.436	-1.26019		8.87379	-17.8583	866.31	1572.66	-176.123	-15.2519		2.7149	19.6899	1087.82	1960.7	-251.555	-8.11612		5.11026	10.5318	710.933	1309.57	-155.349	-6.51803		5.40132	25.0016	1092.34	2010.98	-238.168	-1.57542		1.81531	42.9514	1337.41	2435.87	-279.16	-7.58458		8.09596
0.0102751	-13.8287	736.029	1240.27	-159.774	-5.70691		-2.54676	-11.0813	729.6	1366.73	-154.554	-1.26825		8.87379	-18.2246	866.962	1574.26	-176.238	-15.26		2.7149	19.5067	1088.91	1963.12	-251.774	-8.12015		4.95974	10.715	710.933	1309.56	-155.353	-6.20198		5.40132	24.8184	1092.56	2011.76	-238.18	-1.57945		1.96524	42.7682	1339.59	2439.97	-279.595	-7.59191		7.94544
0.0102751	-14.3782	736.686	1241.52	-159.967	-5.719		-2.54676	-11.4476	730.694	1368.79	-154.85	-1.27631		8.87379	-18.4077	867.176	1575.04	-176.25	-15.264		2.7149	19.1404	1090	1965.54	-251.993	-8.12821		4.95974	10.715	711.593	1310.43	-155.548	-6.20198		5.40132	24.8184	1093.22	2012.99	-238.373	-1.57945		1.96524	42.5851	1341.56	2444.03	-280.02	-7.59594		7.94485
0.0102751	-14.9277	737.78	1243.59	-160.263	-5.73109		-2.69669	-11.6308	732.445	1370.99	-155.27	-1.27704		8.72327	-18.5909	867.831	1576.27	-176.372	-14.956		2.86541	18.9572	1091.09	1967.95	-252.207	-8.44427		4.95974	10.715	711.593	1310.43	-155.548	-6.20198		5.40132	24.6352	1093.87	2014.59	-238.489	-1.58348		1.96583	42.4019	1343.74	2448.13	-280.461	-7.90869		7.6444
0.160206	-15.4772	738.865	1245.65	-160.477	-5.74648		-2.99714	-11.8139	733.54	1372.68	-155.501	-0.965749		8.72327	-18.9572	868.701	1578.29	-176.501	-14.9641		2.86541	18.5909	1092.18	1970.38	-252.502	-8.45232		4.95974	10.8981	711.593	1310.42	-155.548	-6.19795		5.40132	24.4521	1094.52	2015.82	-238.682	-1.58751		1.96583	42.2188	1345.7	2452.18	-280.81	-7.91272		7.79492
0.160206	-16.0266	740.401	1248.18	-160.954	-5.75857		-2.84663	-11.9971	735.074	1375.2	-155.897	-1.2818		8.87379	-19.1404	869.356	1579.52	-176.613	-15.2801		2.86541	18.4077	1093.49	1972.85	-252.812	-8.45635		4.95974	11.0813	711.811	1310.82	-155.561	-6.19392		5.40132	24.4521	1095.18	2017.42	-238.798	-1.58751		2.26628	42.0356	1347.67	2455.88	-281.227	-8.23207		7.94485
0.160206	-16.5761	741.493	1250.25	-161.174	-5.77066		-2.69611	-12.5466	736.612	1377.36	-156.295	-1.60591		8.87379	-19.3236	870.226	1581.52	-176.742	-15.2842		2.86541	18.0414	1094.58	1975.27	-253.031	-8.46441		4.95974	11.0813	712.033	1310.87	-155.652	-6.19392		5.40132	24.2689	1095.61	2018.97	-238.9	-1.59154		2.26628	41.8524	1350.08	2460.39	-281.757	-8.2361		7.94485
0.310723	-16.9424	742.807	1252.73	-161.555	-6.09074		-2.99656	-12.7297	738.577	1380.33	-156.732	-1.29462		8.72386	-19.6899	870.877	1583.13	-176.862	-15.2889		3.01593	17.8583	1095.67	1977.69	-253.245	-8.78047		4.80923	11.2644	712.033	1310.87	-155.657	-5.87786		5.40132	24.0858	1096.71	2021.02	-239.196	-1.59557		2.26628	41.6693	1351.61	2463.99	-282.079	-8.24013		7.79492
0.461241	-17.4919	744.341	1255.25	-161.951	-6.41485		-2.84604	-12.7297	739.892	1382.43	-157.038	-1.60664		8.72386	-19.873	871.97	1585.18	-177.083	-15.2929		3.01593	17.6751	1096.54	1979.69	-253.45	-8.7845		4.80923	11.2644	712.251	1311.28	-155.671	-5.87786		5.40132	23.9026	1097.8	2023.44	-239.415	-1.5996		2.4168	41.4861	1353.35	2467.27	-282.411	-8.55618		7.79433
0.461241	-18.0414	746.086	1258.19	-162.364	-6.42694		-2.69611	-12.9129	741.867	1385.4	-157.539	-1.61397		8.72386	-20.0562	872.844	1586.83	-177.289	-15.297		3.01593	17.4919	1097.64	1982.11	-253.747	-8.78852		4.80923	11.4476	712.251	1311.27	-155.671	-5.87384		5.40132	23.7194	1098.45	2025.04	-239.531	-1.60363		2.4168	41.4861	1355.32	2470.96	-282.838	-8.55618		7.49388
0.611759	-18.5909	747.838	1261.12	-162.774	-6.75105		-2.84545	-13.0961	743.612	1387.96	-157.882	-1.92343		8.72386	-20.2394	873.494	1588.42	-177.328	-15.301		3.01593	17.1256	1098.51	1984.13	-253.952	-8.79658		4.80923	11.6308	712.474	1311.31	-155.762	-5.86981		5.55125	23.5363	1099.76	2027.5	-239.836	-1.61096		2.4168	41.3029	1356.85	2473.83	-283.161	-8.56021		7.49388
0.611759	-19.3236	749.806	1264.84	-163.277	-6.76717		-2.99538	-13.2792	745.587	1390.93	-158.392	-1.92416		8.72386	-20.4225	874.369	1590.07	-177.535	-15.305		3.16645	16.9424	1099.6	1986.54	-254.166	-9.11264		4.80923	11.6308	712.692	1311.72	-155.775	-5.86981		5.55125	23.3531	1100.63	2029.51	-240.041	-1.61499		2.4168	41.1198	1358.38	2477.07	-283.407	-8.56424		7.79433
0.461828	-19.6899	751.991	1268.23	-163.799	-6.77193		-2.69493	-13.4624	747.12	1393.44	-158.707	-2.24351		8.72386	-20.6057	875.239	1592.07	-177.664	-15.3091		3.16645	16.7593	1100.47	1988.19	-254.372	-9.11667		4.80923	11.8139	712.692	1311.72	-155.775	-5.86578		5.55125	23.1699	1101.72	2031.93	-240.26	-1.61902		2.4168	41.1198	1359.69	2479.53	-283.717	-8.56424		7.64381
0.461828	-20.2394	753.961	1271.57	-164.227	-6.78402		-2.69493	-13.8287	749.525	1396.88	-159.239	-2.25157		8.72386	-20.6057	875.894	1593.3	-177.781	-15.3091		3.16645	16.5761	1101.35	1990.2	-254.578	-9.1207		4.80923	11.9971	712.692	1311.71	-155.775	-5.86175		5.55125	22.9868	1103.04	2034.76	-240.646	-1.62304		2.4168	40.9366	1361.22	2482.4	-284.04	-8.56827		7.4933
0.461828	-20.7888	756.372	1275.74	-164.911	-6.79611		-2.84486	-14.0119	752.586	1401.53	-159.893	-2.2523		8.72386	-20.7888	876.986	1595.35	-178.001	-15.3131		3.16645	16.5761	1102.22	1991.84	-254.784	-9.1207		4.80923	11.9971	712.692	1311.71	-155.775	-5.86175		5.55125	22.8036	1104.13	2037.17	-240.865	-1.62707		2.4168	40.9366	1362.31	2484.45	-284.26	-8.56827		7.4933
0.311898	-21.1552	758.776	1280.26	-165.446	-6.80087		-2.84486	-14.195	754.554	1404.86	-160.245	-2.25633		8.72386	-20.972	877.86	1597	-178.207	-15.3171		3.16645	16.393	1103.1	1993.48	-254.991	-9.12473		4.80923	12.1802	712.914	1311.75	-155.866	-5.85772		5.55125	22.6205	1105.22	2039.59	-241.084	-1.6311		2.4168	40.9366	1362.96	2485.68	-284.377	-8.56827		7.34337
0.612933	-21.7047	760.97	1283.65	-166.031	-7.437		-2.99479	-14.3782	757.397	1409.1	-160.885	-2.25706		8.87438	-20.972	878.515	1598.23	-178.319	-15.6291		3.16645	16.2098	1103.53	1994.67	-255.017	-9.12875		4.65871	12.1802	713.132	1312.16	-155.885	-5.54569		5.70176	22.4373	1106.97	2042.88	-241.492	-1.94716		2.4168	40.9366	1363.62	2486.9	-284.494	-8.56827		7.4933
0.463002	-22.071	764.033	1288.32	-166.761	-7.44176		-2.99479	-14.3782	760.244	1413.71	-161.521	-2.25706		8.87438	-21.1552	878.948	1599.41	-178.345	-15.6332		3.16645	16.2098	1104.18	1995.9	-255.21	-9.12875		4.65871	12.1802	713.132	1312.16	-155.885	-5.54569		5.70176	22.2541	1108.06	2045.29	-241.711	-1.95119		2.4168	40.9366	1364.06	2487.72	-284.597	-8.56827		7.4933
0.313072	-22.6205	767.095	1292.99	-167.492	-7.45055		-3.14472	-14.7445	763.092	1418.32	-162.161	-2.26182		8.87438	-21.1552	879.603	1600.64	-178.462	-15.6332		3.16645	16.2098	1104.62	1996.72	-255.313	-9.12875		4.50878	12.3634	713.132	1312.15	-155.89	-5.53837		5.70176	22.071	1109.58	2048.53	-242.033	-1.95522		2.4168	40.7535	1364.28	2488.14	-284.687	-8.5723		7.4933
0.313659	-23.1699	769.944	1297.61	-168.204	-7.77137		-3.29407	-14.9277	766.152	1422.98	-162.815	-2.57128		8.87438	-21.3383	880.04	1601.47	-178.565	-15.6372		3.16645	16.0266	1104.62	1996.73	-255.313	-9.13278		4.50878	12.3634	713.132	1312.15	-155.89	-5.53837		5.70176	21.8878	1110.67	2050.95	-242.252	-1.95925		2.4168	40.9366	1364.06	2487.72	-284.597	-8.56827		7.4933
0.163729	-23.7194	773.221	1303.05	-168.946	-7.78016		-3.29407	-14.7445	768.78	1427.16	-163.361	-2.56725		8.87438	-21.3383	880.477	1602.29	-178.668	-15.6372		3.16645	16.0266	1105.06	1997.55	-255.416	-9.13278		4.50878	12.3634	713.132	1312.15	-155.89	-5.53837		5.85169	21.7047	1112.21	2054.18	-242.647	-1.96657		2.4168	40.9366	1363.4	2486.5	-284.48	-8.56827		7.4933
0.164316	-24.0858	776.502	1308.12	-169.685	-8.09694		-3.29348	-14.9277	771.85	1431.82	-164.088	-2.88		8.87438	-21.3383	880.477	1602.29	-178.668	-15.6372		3.16645	16.0266	1104.62	1996.73	-255.313	-9.13278		4.50878	12.3634	713.132	1312.15	-155.89	-5.53837		6.00221	21.5215	1113.74	2057.42	-242.964	-2.28263		2.4168	40.9366	1362.75	2485.27	-284.364	-8.56827		7.4933
0.164316	-24.6352	779.788	1313.57	-170.5	-8.10903		-3.29348	-15.1108	775.785	1438.11	-164.944	-2.88403		8.87438	-21.3383	880.695	1602.69	-178.682	-15.6372		3.16645	16.2098	1104.62	1996.72	-255.313	-9.12875		4.50878	12.5466	713.132	1312.15	-155.89	-5.53434		6.00221	21.1552	1114.82	2059.84	-243.183	-2.29068		2.4168	40.9366	1361.65	2483.22	-284.144	-8.56827		7.34278
0.0149723	-24.8184	783.506	1319.45	-171.347	-8.41848		-3.44341	-15.294	778.847	1443.49	-165.597	-2.88476		8.87438	-21.3383	880.477	1602.29	-178.668	-15.6372		3.16645	16.2098	1104.18	1995.9	-255.21	-9.12875		4.50878	12.5466	713.132	1312.15	-155.89	-5.53434		6.00221	21.1552	1116.14	2062.3	-243.493	-2.29068		2.4168	40.9366	1360.12	2480.35	-283.82	-8.56827		7.34278
0.316008	-25.1847	787.228	1324.99	-172.257	-9.05059		-3.44282	-15.294	782.126	1448.55	-166.259	-3.19349		8.87438	-21.3383	880.477	1602.29	-178.668	-15.6372		3.16645	16.393	1103.31	1994.25	-255.003	-9.12473		4.50878	12.5466	713.132	1312.15	-155.89	-5.53434		6.00221	20.7888	1117.66	2065.55	-243.815	-2.29874		2.4168	41.1198	1358.38	2477.07	-283.483	-8.56424		7.34278
0.166077	-25.551	791.179	1331.66	-173.272	-9.05535		-3.44282	-15.4772	785.196	1453.93	-166.909	-3.19752		8.87438	-21.3383	879.822	1601.06	-178.552	-15.6372		3.16645	16.393	1102.66	1992.66	-254.888	-9.12473		4.50878	12.5466	713.132	1312.15	-155.89	-5.53434		6.00221	20.6057	1118.98	2068.01	-244.125	-2.30277		2.4168	41.1198	1355.97	2472.56	-282.953	-8.56424		7.34278
-0.133784	-25.7342	795.992	1338.51	-174.422	-9.05278		-3.8932	-15.4772	788.911	1459.8	-167.689	-2.8789		8.87438	-21.1552	879.385	1600.23	-178.448	-15.6332		3.16645	16.5761	1101.35	1990.2	-254.578	-9.1207		4.50878	12.5466	713.132	1312.15	-155.89	-5.53434		6.15273	20.4225	1120.28	2070.84	-244.353	-2.61883		2.4168	41.3029	1353.35	2467.64	-282.41	-8.56021		7.34278
-0.133197	-25.7342	799.932	1344.44	-175.355	-9.36151		-3.8932	-15.4772	792.636	1465.68	-168.533	-2.8789		8.87438	-21.1552	878.293	1598.18	-178.228	-15.6332		3.01593	16.7593	1099.6	1986.91	-254.17	-8.80464		4.50878	12.3634	713.132	1312.15	-155.89	-5.53837		6.15273	20.2394	1121.59	2073.3	-244.663	-2.62286		2.26628	41.3029	1350.29	2461.91	-281.768	-8.24819		7.34278
-0.133197	-25.9174	804.096	1351.14	-176.379	-9.36554		-4.04313	-15.6603	796.581	1471.98	-169.471	-2.87963		8.72386	-21.1552	877.201	1596.14	-178.013	-15.3211		3.01593	16.9424	1098.07	1983.68	-253.847	-8.80061		4.50878	12.3634	713.351	1312.57	-155.979	-5.53837		6.15273	20.2394	1122.69	2075.35	-244.959	-2.62286		2.26628	41.4861	1346.58	2454.94	-281.004	-8.24416		7.34278
-0.433058	-26.2837	809.128	1359.13	-177.542	-9.367		-3.89262	-15.4772	800.732	1478.67	-170.259	-3.18762		8.72386	-20.972	875.891	1593.67	-177.78	-15.3171		3.01593	17.1256	1095.88	1979.57	-253.331	-8.79658		4.50878	12.3634	713.351	1312.57	-155.979	-5.53837		6.15273	20.0562	1123.56	2077.36	-245.088	-2.62689		2.26628	41.4861	1342.43	2447.15	-280.137	-8.24416		7.19285
-0.432471	-26.2837	813.726	1365.93	-178.593	-9.67572		-3.7421	-15.294	804.454	1484.9	-171.096	-3.49562		8.72386	-20.972	874.584	1590.85	-177.547	-15.3171		2.86541	17.4919	1093.91	1975.51	-252.833	-8.4765		4.50878	12.1802	713.351	1312.57	-155.979	-5.5424		6.15273	19.873	1124.44	2079.37	-245.371	-2.63091		2.26628	41.4861	1338.27	2439.01	-279.27	-8.24416		7.34278
-0.431884	-26.4669	818.549	1373.5	-179.734	-9.98848		-3.89262	-15.294	809.047	1492.06	-172.075	-3.18359		8.72386	-20.972	872.176	1586.71	-177.016	-15.3171		2.86541	17.6751	1091.07	1969.81	-252.201	-8.47247		4.50878	12.1802	713.351	1312.57	-155.979	-5.5424		6.15273	19.873	1125.53	2081.42	-245.591	-2.63091		2.11576	41.6693	1333.24	2429.58	-278.202	-7.92811		7.34278
-0.731745	-26.65	824.015	1381.58	-180.925	-9.98591		-4.19248	-15.1108	813.421	1498.79	-172.968	-3.17297		8.72386	-20.7888	869.992	1582.61	-176.576	-15.3131		2.86541	18.0414	1088.01	1964.06	-251.477	-8.46441		4.50878	11.9971	713.129	1312.53	-155.888	-5.54642		6.30325	19.6899	1126.19	2082.65	-245.779	-2.94697		2.26569	41.6693	1327.57	2418.93	-277.083	-7.93141		7.19285
-0.58064	-26.65	829.277	1389.6	-182.166	-10.6067		-4.19248	-14.9277	817.36	1505.44	-173.824	-3.16894		8.57334	-20.7888	867.59	1578.1	-176.127	-15.0011		2.7149	18.4077	1084.96	1957.95	-250.837	-8.14433		4.50878	11.8139	713.566	1313.36	-155.992	-5.55045		6.30325	19.6899	1126.62	2083.83	-245.805	-2.94697		2.11517	41.8524	1321.22	2407.4	-275.703	-7.61535		7.19285
-0.430122	-26.65	834.759	1398.04	-183.496	-10.9187		-4.19248	-14.7445	821.527	1512.49	-174.771	-3.16491		8.72327	-20.6057	864.963	1572.82	-175.578	-15.0003		2.56438	18.5909	1081.02	1950.56	-249.912	-7.82828		4.80923	11.8139	713.566	1313.36	-155.982	-5.86578		6.30325	19.5067	1127.06	2084.66	-245.908	-2.951		1.96466	41.8524	1314.67	2395.11	-274.388	-7.30333		7.19285
-0.879914	-26.65	840.663	1406.93	-184.796	-10.9088		-4.49293	-14.5613	826.125	1520	-175.755	-2.84556		8.72327	-20.6057	861.693	1567.04	-174.995	-15.0003		2.41386	18.9572	1077.09	1942.81	-248.989	-7.5082		4.80923	11.6308	713.786	1313.77	-156.072	-5.86981		6.30325	19.5067	1127.49	2085.48	-246.012	-2.951		1.96466	42.0356	1307.46	2381.23	-272.874	-7.2993		7.19285
-0.578878	-26.2837	845.925	1414.94	-186.032	-11.5248		-4.49293	-14.3782	830.058	1526.28	-176.534	-2.84153		8.72327	-20.6057	857.979	1560.08	-174.231	-15.0003		2.41386	19.5067	1072.71	1934.23	-247.955	-7.49611		4.80923	11.2644	713.781	1314.14	-155.994	-5.87786		6.30325	19.5067	1127.49	2085.48	-246.012	-2.951		1.81414	42.0356	1299.37	2366.43	-271.157	-6.98728		7.19285
-0.878739	-26.2837	852.498	1424.71	-187.598	-11.5182		-4.64286	-14.195	834.438	1533.38	-177.5	-2.8342		8.8732	-20.6057	854.267	1553.12	-173.539	-15.0036		2.41327	19.873	1067.91	1924.84	-246.897	-7.17932		4.6593	11.0813	713.995	1314.92	-156.011	-5.8786		6.30325	19.5067	1127.49	2085.48	-246.012	-2.951		1.66362	42.0356	1290.84	2350.81	-269.337	-6.67525		7.19285
-0.877565	-25.9174	858.405	1433.22	-188.884	-12.1276		-4.64286	-13.8287	838.818	1540.48	-178.46	-2.82614		8.72269	-20.4225	849.888	1544.92	-172.586	-14.6876		2.11283	20.2394	1062.88	1915.04	-245.758	-6.85594		4.95974	10.8981	714.213	1315.34	-156.015	-6.19795		6.30325	19.5067	1127.06	2084.66	-245.908	-2.951		1.5131	42.2188	1282.1	2334.06	-267.581	-6.3592		7.19285
-0.876978	-25.9174	864.324	1442.48	-190.323	-12.4363		-4.79279	-13.6455	842.976	1547.53	-179.334	-2.81881		8.72269	-20.4225	845.301	1536.32	-171.692	-14.6876		1.96231	20.6057	1057.19	1904.01	-244.42	-6.53586		4.95974	10.5318	714.65	1316.17	-156.118	-6.20601		6.30325	19.6899	1126.62	2083.83	-245.805	-2.94697		1.51252	42.2188	1272.48	2316.04	-265.536	-6.05048		7.19285
-1.32736	-25.551	870.668	1451.81	-191.726	-12.1096		-4.94272	-13.2792	847.569	1554.67	-180.313	-2.80745		8.57217	-20.4225	840.279	1526.9	-170.776	-14.3756		1.81179	21.1552	1050.85	1892.1	-242.965	-6.21175		4.80981	10.1655	715.298	1317.41	-156.238	-6.21077		6.15273	19.6899	1125.97	2082.24	-245.695	-2.63494		1.362	42.0356	1261.99	2296.74	-263.366	-5.74248		7.19285
-1.4767	-25.1847	876.8	1461.1	-193.183	-12.407		-4.94272	-12.9129	851.73	1561.36	-181.184	-2.79939		8.57158	-20.2394	834.595	1516.6	-169.584	-14.0628		1.8112	21.5215	1044.52	1879.85	-241.583	-5.89496		4.96033	9.98231	715.735	1318.23	-156.337	-6.52682		6.15273	19.873	1124.88	2080.19	-245.474	-2.63091		1.51193	42.0356	1250.83	2276.21	-260.991	-5.74578		7.19285
-1.62604	-24.8184	882.934	1470.03	-194.565	-12.7043		-4.94272	-12.7297	855.892	1568.05	-182.13	-2.79536		8.57158	-20.2394	828.916	1505.96	-168.47	-14.0628		1.8112	22.071	1037.53	1866.35	-240.008	-5.88288		5.11026	9.61598	716.387	1319.84	-156.448	-6.53818		6.15273	20.0562	1123.56	2077.72	-245.165	-2.62689		1.36141	42.0356	1239.25	2254.86	-258.601	-5.43376		7.19285
-1.77597	-24.2689	889.505	1479.77	-196.05	-12.689		-5.09265	-12.3634	859.612	1574.28	-182.901	-2.78401		8.72151	-20.2394	822.579	1494.44	-167.233	-14.0661		1.36024	22.4373	1030.3	1852.81	-238.278	-5.24747		4.96033	9.24966	717.039	1321.44	-156.568	-6.54294		6.15273	20.0562	1121.81	2074.44	-244.751	-2.62689		1.21089	41.8524	1227.23	2232.34	-256.107	-5.12577		7.19285
-1.92532	-23.9026	895.853	1489.47	-197.445	-12.9863		-5.09265	-11.9971	863.768	1580.6	-183.772	-2.77595		8.57099	-20.2394	815.808	1481.75	-165.904	-13.7541		1.51017	23.1699	1022	1837.21	-236.387	-5.23465		5.11085	8.88334	717.471	1322.63	-156.589	-6.86302		6.15273	20.2394	1120.06	2070.8	-244.338	-2.62286		1.06038	41.6693	1214.1	2208.13	-253.315	-4.81777		7.19285
-2.07466	-23.5363	902.206	1498.8	-198.916	-13.2837		-5.24258	-11.6308	867.708	1587.24	-184.632	-2.76459		8.57041	-20.4225	808.596	1468.6	-164.466	-13.4494		1.35965	23.5363	1013.47	1821.21	-234.416	-4.91457		5.4113	8.51702	718.565	1324.69	-156.875	-7.1864		6.00221	20.4225	1118.1	2066.74	-243.917	-2.3068		0.909858	41.6693	1200.33	2182.68	-250.407	-4.50575		7.19285
-2.22459	-22.9868	908.337	1508.09	-200.297	-13.2683		-5.24258	-11.4476	871.651	1593.52	-185.49	-2.76056		8.41989	-20.4225	801.16	1454.67	-162.942	-13.1374		1.05861	24.0858	1004.73	1804.8	-232.436	-4.27844		5.4113	7.96753	719.435	1326.71	-157.004	-7.19849		6.00221	20.7888	1115.26	2061.4	-243.284	-2.29874		0.759341	41.3029	1186.11	2156.42	-247.395	-4.20178		7.34337
-2.37393	-22.2541	915.35	1518.28	-201.963	-13.5576		-5.39251	-11.0813	875.366	1599.38	-186.26	-2.7492		8.4193	-20.2394	792.856	1439.47	-161.283	-12.8246		1.05861	24.4521	995.318	1787.17	-230.252	-4.27038		5.56181	7.60121	720.747	1329.18	-157.309	-7.51857		6.00221	20.972	1112.64	2056.12	-242.742	-2.29471		0.758753	40.9366	1171.25	2128.58	-244.339	-3.90112		7.34278
-2.52387	-21.7047	921.261	1527.15	-203.254	-13.5422		-5.39251	-10.715	878.649	1604.79	-186.923	-2.74114		8.26878	-20.4225	784.335	1423.86	-159.616	-12.5166		0.758166	25.0016	985.262	1768.29	-227.962	-3.94297		5.56181	7.05172	722.059	1331.66	-157.619	-7.53066		5.85169	21.3383	1109.36	2049.96	-242.01	-1.97463		0.608823	40.7535	1155.51	2099.45	-241.004	-3.90185		7.19285
-2.67321	-21.1552	927.835	1536.53	-204.74	-13.8356		-5.54244	-10.5318	882.151	1610.62	-187.68	-2.73382		8.11827	-20.4225	775.589	1407.48	-157.859	-12.2046		0.757579	25.551	974.77	1748.6	-225.559	-3.62215		5.71233	6.6854	723.152	1334.44	-157.834	-7.85074		5.85169	21.5215	1105.64	2042.98	-241.17	-1.9706		0.307788	40.7535	1139.1	2069.45	-237.556	-3.2778		7.19285
-2.82314	-20.6057	934.402	1545.91	-206.225	-13.8202		-5.69237	-10.1655	885.43	1615.66	-188.348	-2.72246		8.2682	-20.6057	765.762	1389.78	-155.948	-12.2119		0.757579	26.1005	963.617	1728.04	-222.962	-3.61006		5.86285	6.13591	724.679	1337.69	-158.151	-8.17485		5.70118	21.8878	1101.93	2035.28	-240.336	-1.65052		0.156683	40.3871	1122.05	2037.87	-233.987	-2.66512		7.19285
-2.97248	-19.873	940.322	1554.77	-207.594	-14.1095		-5.69237	-9.79915	888.495	1620.66	-188.997	-2.7144		8.26761	-20.7888	756.138	1372.13	-153.978	-11.9072		0.607061	26.65	952.023	1706.3	-220.266	-3.28595		5.86285	5.58643	726.428	1340.99	-158.564	-8.18694		5.70118	22.2541	1097.55	2027.07	-239.38	-1.64246		0.00616508	40.0208	1104.12	2005.02	-230.211	-2.36115		7.4933
-3.12241	-19.3236	946.679	1563.74	-209.067	-14.0941		-5.69237	-9.43282	891.342	1625.25	-189.633	-2.70634		8.11651	-20.6057	745.869	1353.24	-151.974	-11.2824		0.606474	27.0163	940.438	1684.57	-217.643	-2.96917		5.86285	5.22011	728.172	1344.64	-158.9	-8.195		5.55066	22.8036	1092.75	2017.68	-238.326	-1.31835		0.156096	39.6545	1085.97	1971.75	-226.411	-2.37251		7.4933
-3.12183	-18.5909	952.37	1572.19	-210.263	-14.3867		-5.8423	-9.24966	893.97	1629.43	-190.184	-2.69901		7.81606	-20.7888	735.158	1333.89	-149.794	-10.9712		0.305439	27.5658	927.744	1661.13	-214.578	-2.33303		6.16389	4.67062	729.916	1348.3	-159.225	-8.83114		5.40014	23.1699	1087.5	2007.47	-237.167	-0.998267		0.155508	38.9218	1066.73	1936.45	-222.396	-2.0799		7.4933
-2.97131	-17.8583	958.067	1580.29	-211.532	-14.6826		-5.8423	-8.88334	896.378	1633.57	-190.715	-2.69095		7.66554	-20.972	724.005	1313.37	-147.505	-10.6632		0.305439	28.2985	914.625	1636.88	-211.554	-2.31692		6.46433	4.12114	732.321	1352.82	-159.746	-9.15855		5.55007	23.7194	1082.04	1996.84	-235.987	-0.989477		-0.145527	38.5555	1047.49	1900.78	-218.392	-1.46392		7.34337
-3.12124	-17.4919	963.758	1588.75	-212.733	-14.6713		-5.8423	-8.70018	898.788	1637.34	-191.247	-2.68692		7.66495	-21.1552	712.207	1291.63	-145.173	-10.3585		0.454782	28.6648	901.289	1612.23	-208.589	-2.00343		6.3144	3.57165	734.507	1356.94	-160.267	-9.16734		5.24962	24.0858	1075.91	1985	-234.626	-0.666096		-0.296045	38.1892	1026.72	1863.32	-213.981	-1.15995		7.34337
-3.12065	-16.7593	969.019	1596.75	-213.903	-14.9639		-5.99223	-8.51702	900.538	1640.25	-191.59	-2.6796		7.51385	-21.3383	700.836	1270.7	-142.871	-9.74174		0.153747	29.0311	888.165	1587.63	-205.574	-1.37132		6.46433	3.02217	737.13	1362.6	-160.805	-9.18272		5.24962	24.4521	1069.14	1972.28	-233.063	-0.658037		-0.146114	37.6397	1005.95	1825.51	-209.637	-1.17534		7.4933
-3.27058	-16.2098	974.493	1604.8	-215.09	-14.9485		-5.99223	-8.33385	902.29	1643.16	-192.005	-2.67557		7.51326	-21.3383	687.943	1247.26	-140.317	-9.43302		0.00322933	29.2143	873.944	1561.34	-202.257	-1.05527		6.46433	2.28952	739.962	1367.95	-161.36	-9.19884		5.09911	25.0016	1062.14	1958.42	-231.569	-0.333925		-0.447149	36.9071	984.74	1786.52	-205.205	-0.56741		7.4933
-3.57044	-15.6603	979.966	1612.85	-216.283	-14.9298		-5.99223	-8.15069	904.036	1645.71	-192.343	-2.67154		7.36216	-21.3383	675.707	1224.68	-137.886	-8.81227		0.15316	29.7638	858.848	1533.4	-198.724	-1.04648		6.61485	1.74004	743.023	1373.7	-162.078	-9.52295		5.09852	25.551	1054.28	1943.65	-229.864	-0.0131121		-0.597667	36.1744	962.878	1746.3	-200.651	-0.271505		7.4933
-3.72037	-14.9277	985.003	1620.08	-217.367	-14.9104		-5.99223	-7.96753	905.351	1647.8	-192.654	-2.66751		7.21105	-21.5215	662.366	1200.43	-135.156	-8.19555		0.30309	30.1301	843.104	1504.61	-195.151	-1.04172		6.61485	1.00739	745.859	1379.41	-162.634	-9.53907		4.948	25.9174	1046.41	1928.53	-228.086	0.30697		-0.748185	35.8081	940.361	1705.57	-195.98	0.0324588		7.34337
-3.56986	-14.3782	989.826	1627.26	-218.428	-15.2103		-5.99223	-7.96753	906.446	1649.48	-192.875	-2.66751		7.05995	-21.7047	649.04	1175.82	-132.581	-7.57884		0.152573	30.3132	828.018	1476.68	-191.705	-0.725668		6.76537	0.457904	749.788	1386.45	-163.482	-9.86318		4.64755	26.65	1037.88	1912.16	-226.195	0.63841		-0.89929	34.8923	917.616	1663.72	-191.218	0.633059		7.4933
-3.71979	-13.8287	994.205	1633.63	-219.395	-15.1949		-5.99223	-7.78437	907.101	1650.71	-192.992	-2.66348		6.75891	-21.7047	634.83	1150.28	-129.65	-6.95479		0.00146788	30.3132	812.044	1447.48	-187.974	-0.10492		6.76596	-0.0915808	753.504	1393.43	-164.322	-10.184		4.64755	27.1995	1028.92	1894.62	-224.269	0.650499		-1.04981	34.3428	894.226	1621.35	-186.34	0.932993		7.4933
-3.86972	-13.2792	998.582	1639.99	-220.285	-15.1795		-5.99223	-7.78437	907.756	1651.93	-193.109	-2.66348		6.75832	-21.7047	620.844	1124.79	-126.876	-6.64606		-0.14905	30.6796	795.847	1417.5	-184.152	0.215162		6.76596	-0.457904	756.996	1400.36	-164.995	-10.1921		4.49704	27.749	1019.3	1876.57	-222.154	0.974611		-1.04981	33.6102	870.17	1577.76	-181.263	0.916875		7.4933
-4.01965	-12.9129	1002.53	1645.9	-221.224	-15.1682		-5.99223	-7.78437	908.416	1652.8	-193.303	-2.66348		6.45729	-21.8878	606.633	1098.54	-124.022	-6.02605		0.000293575	30.8627	778.571	1385.84	-180.179	0.524618		7.21692	-1.19055	761.159	1408.17	-166.001	-10.8355		4.34652	28.2985	1009.69	1857.8	-220.04	1.29872		-1.05039	32.6943	845.9	1533.41	-176.173	1.20545		7.4933
-4.16958	-12.3634	1006.47	1651.45	-222.087	-15.1528		-5.99223	-7.78437	908.416	1652.8	-193.303	-2.66348		6.4567	-21.8878	591.55	1071.36	-120.95	-5.71732		-0.150224	30.8627	761.297	1354.19	-176.292	0.836641		7.06699	-1.55687	765.962	1416.84	-167.066	-10.8403		4.196	28.6648	998.748	1837.29	-217.537	1.6188		-1.2015	31.7785	821.632	1489.06	-171.165	1.80605		7.4933
-4.16958	-11.9971	1009.97	1656.54	-222.764	-15.1447		-5.99223	-7.78437	908.416	1652.8	-193.303	-2.66348		6.3056	-22.071	576.462	1043.83	-117.884	-5.10061		-0.451259	30.8627	744.23	1322.94	-172.269	1.46069		7.06699	-1.9232	770.11	1425	-167.931	-10.8483		4.04548	29.2143	987.385	1815.97	-215.086	1.94292		-1.50253	30.6796	796.925	1443.89	-165.982	2.40592		7.4933
-4.16899	-11.6308	1013.48	1661.64	-223.596	-15.4454		-5.99223	-7.78437	907.756	1651.93	-193.109	-2.66348		6.00456	-22.071	561.155	1015.88	-114.732	-4.47656		-0.752295	30.8627	726.28	1290.05	-168.038	2.08473		7.36803	-2.28952	774.488	1433.57	-168.955	-11.4804		4.04489	29.7638	975.797	1793.87	-212.539	2.26373		-1.80357	29.7638	771.773	1397.89	-160.694	3.00982		7.4933
-4.16899	-11.2644	1016.33	1665.87	-224.233	-15.4373		-5.99223	-7.78437	907.101	1650.71	-192.992	-2.66348		6.00397	-22.071	545.19	987.066	-111.452	-4.16783		-0.602364	30.8627	707.909	1256.71	-163.844	2.08144		7.66848	-2.65584	779.519	1442.64	-170.096	-11.8038		3.74386	30.3132	963.772	1770.95	-209.898	2.89986		-1.80416	29.0311	746.411	1351.48	-155.384	3.30243		7.4933
-4.31892	-10.8981	1019.18	1669.73	-224.874	-15.426		-5.99223	-7.96753	906.446	1649.48	-192.875	-2.66751		5.70294	-22.4373	529.674	958.723	-108.365	-3.55185		-0.602951	30.6796	689.541	1223.02	-159.656	2.38613		7.66848	-3.02217	784.982	1452.9	-171.273	-11.8119		3.59334	30.8627	951.532	1747.26	-207.241	3.22398		-2.25512	28.1153	720.826	1305.03	-149.998	3.90962		7.4933
-4.31892	-10.5318	1021.37	1673.09	-225.317	-15.4179		-5.99223	-7.96753	905.568	1648.21	-192.667	-2.66751		5.70235	-22.2541	513.489	929.491	-104.995	-3.23909		-0.903987	30.4964	671.161	1189.68	-155.398	3.00615		7.66848	-3.38849	790.23	1462.38	-172.437	-11.8199		3.44282	31.2291	938.2	1722.25	-204.286	3.54406		-2.40564	27.1995	695.243	1258.58	-144.678	4.2015		7.4933
-4.46885	-10.3486	1023.56	1676.46	-225.841	-15.4106		-5.99223	-8.15069	904.254	1646.12	-192.356	-2.67154		5.55125	-22.4373	497.318	899.914	-101.786	-2.62237		-0.754056	30.3132	651.901	1155.06	-150.841	2.99882		7.81899	-3.75481	795.911	1473.05	-173.622	-12.14		3.14238	31.7785	924.205	1696.01	-201.217	3.87147		-2.55616	26.2837	669.218	1211.67	-139.177	4.49337		7.4933
-4.46885	-10.1655	1025.53	1679.05	-226.193	-15.4066		-5.99223	-8.33385	902.721	1643.62	-192.032	-2.67557		5.25021	-22.4373	480.482	869.098	-98.3107	-1.99833		-0.904574	30.1301	632.428	1119.68	-146.359	3.30681		8.11944	-4.12114	801.816	1483.76	-174.97	-12.4634		3.14179	32.328	909.768	1669.31	-197.959	4.19228		-2.70726	25.1847	643.635	1165.23	-133.858	5.08994		7.4933
-4.46885	-9.98231	1027.06	1681.55	-226.518	-15.4025		-5.99223	-8.51702	901.188	1641.12	-191.707	-2.6796		5.24962	-22.4373	463.645	838.281	-94.8258	-1.6896		-0.604713	29.7638	612.742	1084.25	-141.848	3.29216		8.11944	-4.48746	808.159	1495.3	-176.431	-12.4715		2.99127	32.6943	894.69	1641.03	-194.743	4.51236		-2.55733	24.0858	617.614	1117.97	-128.425	5.06247		7.4933
-4.46826	-9.79915	1028.38	1683.28	-226.83	-15.7072		-5.99223	-8.70018	899.443	1638.57	-191.369	-2.68362		5.09793	-22.6205	446.154	806.967	-91.2279	-0.76416		-0.905748	29.3974	593.706	1049.69	-137.474	3.90814		7.81958	-4.67062	814.28	1506.41	-177.736	-12.4689		2.84017	33.0607	880.043	1613.2	-191.554	5.14117		-2.70785	23.1699	592.247	1071.2	-123.12	5.35434		7.4933
-4.46826	-9.61598	1029.25	1684.55	-227.038	-15.7032		-5.99223	-8.88334	897.473	1635.25	-190.941	-2.68765		4.64697	-22.6205	429.1	775.742	-87.7441	-0.136816		-0.906335	29.0311	574.016	1014.63	-132.896	4.20881		8.12062	-4.67062	820.403	1517.53	-179.097	-13.0929		2.3892	33.427	864.519	1584.09	-188.167	5.77658		-2.85837	22.071	566.866	1024.8	-117.659	5.64219		7.4933
-4.46826	-9.61598	1029.91	1685.78	-227.155	-15.7032		-5.8423	-9.0665	895.285	1631.53	-190.495	-2.69498		4.64579	-22.8036	411.614	744.068	-84.2189	0.476604		-0.906923	28.848	553.888	978.736	-128.214	4.5135		8.12062	-4.85378	826.964	1529.46	-180.571	-13.097		2.23927	33.7933	848.115	1553.71	-184.487	5.78793		-2.85837	21.1552	540.841	977.892	-112.154	5.62204		7.4933
-4.46826	-9.43282	1030.35	1686.23	-227.26	-15.6992		-5.8423	-9.43282	893.312	1628.57	-190.066	-2.70304		4.34417	-22.8036	394.337	712.794	-80.6392	1.40938		-0.756992	28.2985	533.76	942.856	-123.528	4.49812		8.12062	-5.22011	834.184	1542.28	-182.24	-13.105		2.23868	34.1596	831.498	1522.56	-180.865	6.10472		-2.70844	20.2394	515.261	931.08	-106.826	5.5986		7.4933
-4.46826	-9.43282	1030.35	1686.23	-227.26	-15.6992		-5.8423	-9.61598	891.125	1624.85	-189.624	-2.70707		4.49351	-22.9868	376.414	680.3	-77.0058	1.71077		-0.757579	27.749	513.633	906.979	-118.922	4.79475		8.12062	-5.22011	841.181	1555.03	-183.818	-13.105		2.08758	34.526	814.664	1491	-177.235	6.73352		-2.85896	18.7741	490.775	886.338	-101.804	5.87838		7.4933
-4.46826	-9.61598	1030.35	1686.23	-227.26	-15.7032		-5.8423	-9.98231	888.495	1620.67	-189.002	-2.71513		4.34299	-23.3531	358.269	647.763	-73.2911	2.01474		-0.457718	27.1995	493.73	871.151	-114.398	4.77607		7.97068	-4.85378	847.964	1567	-185.388	-13.0937		1.78654	34.7091	797.392	1458.62	-173.506	7.3616		-3.15999	17.6751	465.836	841.118	-96.4518	6.47825		7.4933
-4.46826	-9.61598	1029.91	1685.78	-227.155	-15.7032		-5.69237	-10.1655	886.09	1616.53	-188.542	-2.72246		4.04137	-23.3531	339.895	614.801	-69.4137	2.94751		-0.758753	26.65	473.812	835.681	-109.738	5.38803		7.9701	-4.85378	855.189	1580.16	-187.057	-12.785		1.63602	34.8923	779.671	1425.42	-169.515	7.67765		-3.15999	16.9424	441.121	795.938	-91.2572	6.46213		7.4933
-4.46826	-9.61598	1029.25	1684.55	-227.038	-15.7032		-5.69237	-10.5318	883.249	1612.3	-187.983	-2.73052		4.0402	-23.5363	321.532	581.85	-65.6807	3.56093		-1.05979	26.1005	454.116	800.259	-105.17	5.99998		7.82017	-4.85378	862.629	1593.37	-188.821	-12.7817		1.33499	35.2586	761.312	1391.35	-165.567	8.30976		-3.15999	16.0266	417.29	752.406	-86.3471	6.44199		7.4933
-4.46826	-9.79915	1028.38	1683.28	-226.83	-15.7072		-5.69237	-10.8981	880.842	1608.17	-187.452	-2.73858		3.73916	-23.7194	303.372	549.664	-61.8156	4.18094		-0.909858	25.551	434.198	764.789	-100.495	5.9846		7.67024	-4.67062	870.062	1606.94	-190.43	-12.7743		1.18388	35.4418	742.725	1356.88	-161.522	8.93454		-3.16058	14.9277	393.454	709.239	-81.3595	6.72653		7.4933
-4.31833	-9.98231	1027.28	1681.6	-226.604	-15.7146		-5.69237	-11.0813	877.776	1603.17	-186.802	-2.74261		3.88851	-23.5363	284.347	515.829	-57.807	4.4904		-0.909858	25.0016	414.514	729.373	-96.0707	5.97251		7.82075	-4.3043	877.5	1620.13	-192.108	-13.0783		0.882849	35.4418	723.921	1322.01	-157.469	9.55858		-3.3111	14.195	369.827	666.466	-76.3124	7.02244		7.4933
-4.31833	-9.98231	1025.96	1679.86	-226.292	-15.7146		-5.54244	-11.4476	875.148	1598.99	-186.252	-2.75396		3.88733	-23.9026	266.649	484.114	-54.2686	5.09979		-0.910445	24.2689	395.476	695.189	-91.6853	6.26511		7.67024	-4.12114	885.167	1633.75	-193.962	-12.7622		0.882849	35.4418	704.46	1285.9	-153.213	9.55858		-3.46161	13.2792	346.869	624.571	-71.5375	7.31431		7.4933
-4.31833	-10.1655	1024.65	1677.78	-226.057	-15.7186		-5.54244	-11.8139	872.524	1594.45	-185.707	-2.76202		3.5863	-24.2689	248.494	451.575	-50.481	5.71578		-0.760515	23.7194	376.005	660.54	-87.1919	6.24973		7.21927	-3.93797	893.473	1648.23	-195.789	-12.1309		0.581814	35.4418	684.999	1249.8	-148.967	10.1826		-3.61213	12.1802	324.343	583.86	-66.7883	7.60216		7.4933
-4.46885	-10.5318	1022.68	1675.19	-225.633	-15.4146		-5.39251	-12.1802	869.896	1590.27	-185.156	-2.77338		3.58571	-24.4521	229.911	418.212	-46.6582	6.02047		-0.761102	23.1699	356.535	625.895	-82.7797	6.54636		6.91882	-3.38849	900.916	1661.78	-197.482	-11.8035		0.431296	35.4418	665.1	1212.87	-144.612	10.4947		-3.76265	11.2644	302.474	544.375	-62.2323	7.89403		7.4933
-4.31892	-10.715	1021.15	1673.05	-225.302	-15.4219		-5.39251	-12.5466	867.048	1585.68	-184.52	-2.78144		3.28467	-24.8184	212.198	386.855	-42.9742	6.63646		-0.611172	22.6205	338.152	592.933	-78.5062	6.53098		7.21927	-3.20533	908.796	1675.45	-199.335	-12.1147		0.280779	35.4418	644.548	1175.44	-140.14	10.8067		-3.91317	10.3486	281.034	505.342	-57.6266	8.18591		7.4933
-4.31892	-10.8981	1019.17	1670.09	-224.873	-15.426		-5.54303	-12.9129	864.201	1581.09	-183.889	-2.47748		3.43402	-25.0016	194.046	353.947	-39.1732	6.93786		-0.611172	22.071	319.115	559.467	-74.1197	6.51889		7.06875	-3.02217	916.677	1689.83	-201.202	-11.7987		0.430122	35.4418	624.432	1138.11	-135.762	11.1121		-3.91375	9.61598	259.83	467.081	-53.2603	8.47852		7.4933
-4.31892	-11.2644	1016.77	1666.69	-224.417	-15.434		-5.54303	-13.0961	861.355	1576.5	-183.33	-2.4815		3.28291	-25.3679	176.338	322.23	-35.5618	7.55054		-0.461241	21.3383	300.96	526.925	-70.0138	6.49947		6.91882	-2.83901	924.772	1704.27	-203.082	-11.7914		0.279604	35.4418	603.663	1100.27	-131.276	11.4241		-4.2142	8.88334	239.488	430.455	-48.9562	8.77772		7.4933
-4.16899	-11.4476	1014.36	1663.28	-223.879	-15.4414		-5.3931	-13.4624	858.517	1571.91	-182.767	-2.49286		3.13239	-25.7342	158.838	290.919	-31.8861	7.85451		-0.611759	20.6057	283.229	495.56	-65.8656	6.79537		6.76889	-2.47268	933.078	1718.74	-204.899	-11.78		-0.171362	35.4418	583.76	1062.98	-126.931	12.0515		-4.36472	8.15069	219.594	394.65	-44.8283	9.07362		7.4933
-4.16899	-11.8139	1012.17	1659.92	-223.436	-15.4494		-5.3931	-13.8287	855.889	1567.73	-182.221	-2.50092		3.28174	-25.9174	141.568	260.016	-28.3683	8.1559		-0.762276	19.873	265.497	464.195	-61.7173	7.09128		6.91882	-1.9232	940.74	1732.71	-206.667	-11.7712		-0.47181	35.2586	562.756	1024.38	-122.282	12.3628		-4.36531	7.41805	200.127	359.663	-40.7211	9.36623		7.4933
-4.31951	-12.1802	1009.54	1656.46	-222.894	-15.1455		-5.3931	-14.0119	853.259	1563.54	-181.599	-2.50495		3.28115	-26.4669	124.287	229.123	-24.7775	8.45254		-0.461828	19.3236	248.212	433.646	-57.7355	6.76387		6.91882	-1.74004	948.838	1746.78	-208.543	-11.7672		-0.622327	35.0754	541.545	985.365	-117.693	12.6708		-4.36531	6.6854	181.765	326.364	-36.913	9.35011		7.4933
-4.16958	-12.5466	1007.13	1652.69	-222.433	-15.1568		-5.3931	-14.3782	850.854	1559.41	-181.144	-2.51301		3.28056	-27.0163	107.234	198.64	-21.2781	8.74918		-0.612933	18.5909	231.582	403.61	-53.9625	7.3685		6.61837	-1.37371	957.158	1760.89	-210.521	-11.4438		-0.622915	35.0754	520.554	946.391	-113.113	12.9795		-4.51582	5.76959	164.051	294.3	-33.225	9.64199		7.4933
-4.16958	-12.9129	1004.5	1649.24	-221.886	-15.1649		-5.54361	-14.5613	848.226	1555.23	-180.603	-2.20502		3.27998	-27.3827	90.6216	168.608	-17.8832	9.04984		-0.612933	17.8583	215.39	375.115	-50.2106	7.35238		6.61837	-1.00739	964.816	1774.5	-212.293	-11.4357		-0.773432	34.7091	499.789	908.206	-108.705	13.2834		-4.81627	5.22011	146.996	263.814	-29.659	9.94522		7.4933
-4.17017	-13.2792	1001.65	1645.01	-221.249	-14.8642		-5.39368	-14.9277	845.596	1551.04	-179.976	-2.21637		3.27939	-27.9321	74.4317	139.76	-14.4362	9.34648		-0.463002	17.4919	199.41	346.655	-46.467	7.34102		6.61837	-0.641066	972.691	1788.52	-214.078	-11.4277		-1.07388	34.3428	479.009	869.654	-104.147	13.5907		-4.66634	4.67062	130.372	233.782	-26.1051	9.92983		7.4933
-4.17017	-13.6455	999.023	1641.2	-220.702	-14.8723		-5.39368	-15.294	843.409	1547.32	-179.534	-2.22443		3.2788	-28.2985	58.2514	110.907	-11.067	9.64714		-0.312485	16.9424	184.097	319.434	-42.9943	7.01691		6.61837	-0.274742	980.571	1802.18	-215.941	-11.4196		-1.2244	33.7933	457.783	831.01	-99.4026	13.8906		-4.81686	3.93797	114.845	205.446	-22.8585	10.2257		7.4933
-4.02023	-14.0119	996.179	1637.33	-220.136	-14.8836		-5.39368	-15.4772	841.218	1543.96	-179.092	-2.22846		3.1277	-28.848	42.2857	82.8313	-7.71499	10.2558		-0.162554	16.393	169.439	293.442	-39.6385	7.00152		6.46844	0.0915808	988.451	1815.84	-217.809	-11.4083		-1.2244	33.7933	436.139	791.533	-94.7053	13.8906		-4.66693	3.38849	99.9795	178.696	-19.7956	10.2104		7.4933
-4.02023	-14.3782	993.329	1633.11	-219.499	-14.8917		-5.39368	-15.6603	839.248	1540.64	-178.664	-2.23249		3.12711	-29.2143	26.9704	55.6164	-4.4746	10.5565		-0.312485	15.8435	155.431	268.316	-36.4089	6.99273		6.31851	0.641066	995.889	1829.03	-219.496	-11.3929		-0.92395	33.6102	415.358	752.975	-90.128	13.5713		-4.81745	2.83901	85.9822	153.222	-16.8725	10.5103		7.4933
-4.17075	-14.7445	990.698	1629.29	-218.957	-14.5877		-5.39368	-16.0266	837.062	1537.64	-178.221	-2.24055		3.27704	-29.7638	12.1068	28.8703	-1.48799	10.5411		-0.162554	15.4772	141.865	244.366	-33.2731	6.98138		6.168	1.00739	1003.11	1841.45	-221.171	-11.0728		-1.07447	33.2438	394.59	715.153	-85.7185	13.8753		-4.96738	2.28952	72.6398	128.975	-14.0661	10.5015		7.4933
-4.02082	-15.1108	987.854	1625.43	-218.392	-14.5991		-5.39368	-16.2098	835.092	1534.32	-177.793	-2.24458		3.12652	-30.3132	-2.54894	3.25082	1.63045	10.841		-0.0126237	15.1108	128.737	221.235	-30.2406	6.97002		6.168	1.37371	1010.12	1854.2	-222.827	-11.0647		-1.22499	32.6943	374.247	677.427	-81.2591	14.1752		-4.96796	2.10636	60.1814	106.359	-11.5394	10.8062		7.4933
-4.02082	-15.4772	985.223	1621.61	-217.844	-14.6071		-5.24375	-16.393	833.342	1531.42	-177.45	-2.25191		3.27645	-30.6796	-16.5447	-21.5057	4.56431	10.8297		-0.0126237	14.5613	116.265	199.342	-27.4061	6.95793		6.01806	1.74004	1017.55	1867.03	-224.514	-11.0534		-1.22557	32.5112	353.908	640.05	-76.7952	14.4799		-5.11848	1.74004	48.5958	85.3843	-9.14775	11.1102		7.4933
-4.02141	-15.8435	982.601	1617.8	-217.375	-14.3065		-5.24375	-16.5761	831.81	1528.92	-177.126	-2.25594		3.27587	-31.2291	-29.6676	-45.3406	7.28573	11.1263		-0.0126237	14.195	104.661	178.718	-24.7016	6.94987		6.01806	2.10636	1024.12	1878.59	-225.989	-11.0453		-1.22557	32.1449	333.349	602.634	-72.3165	14.4718		-5.269	1.19055	37.438	65.2338	-6.78159	11.4101		7.4933
-4.02141	-16.2098	980.19	1614.39	-216.918	-14.3145		-5.24375	-16.7593	830.277	1526.42	-176.801	-2.25997		3.27528	-31.7785	-42.3534	-67.6349	9.98111	11.4229		-0.0126237	13.8287	93.5044	158.916	-22.1783	6.94181		6.01806	2.65584	1030.91	1890.55	-227.633	-11.0332		-1.3755	31.5954	313.449	566.092	-68.037	14.463		-5.269	1.00739	26.9351	46.2995	-4.52734	11.4061		7.4933
-3.87148	-16.5761	977.776	1610.99	-216.379	-14.3259		-5.24375	-16.9424	828.962	1524.33	-176.49	-2.264		3.42521	-32.1449	-54.8197	-89.5236	12.5916	11.4116		0.137307	13.6455	82.7799	140.287	-19.6758	6.93448		6.01806	3.02217	1037.25	1901.7	-229.095	-11.0252		-1.22557	31.4122	293.767	529.947	-63.7612	14.4557		-5.41952	0.641066	17.3163	29.013	-2.56241	11.71		7.4933
-4.022	-16.9424	974.932	1607.12	-215.823	-14.0219		-5.24375	-17.1256	827.649	1522.24	-176.255	-2.26803		3.42521	-32.6943	-66.4083	-110.129	14.9893	11.3995		0.287237	13.0961	73.3705	123.047	-17.5617	6.9191		5.71762	3.38849	1043.6	1912.49	-230.568	-10.7018		-1.37609	31.0459	274.516	494.263	-59.5219	14.7597		-5.41952	0.274742	8.79283	13.4119	-0.813923	11.702		7.64381
-3.87207	-17.3088	972.742	1603.76	-215.376	-14.0333		-5.24375	-17.3088	826.334	1520.15	-175.944	-2.27206		3.42462	-33.2438	-77.7823	-129.964	17.3748	11.6961		0.13672	12.9129	63.9609	106.515	-15.3801	7.22709		5.71762	3.75481	1049.29	1922.77	-231.836	-10.6937		-1.22616	30.8627	255.053	459.251	-55.2587	14.7523		-5.41952	0.0915808	0.697097	-1.37748	0.9091	11.6979		7.64381
-4.02258	-17.4919	970.548	1600.76	-214.937	-13.7253		-5.39427	-17.3088	825.457	1518.87	-175.741	-1.96003		3.57455	-33.6102	-88.2787	-148.527	19.5574	11.6848		0.13672	12.5466	55.4258	91.6289	-13.4003	7.21903		5.56769	4.3043	1054.54	1931.87	-233.083	-10.6784		-1.22616	30.4964	236.463	425.159	-51.2079	14.7443		-5.57003	-0.0915808	-6.74364	-14.9387	2.51044	12.0059		7.64381
-4.02258	-17.8583	968.144	1597.36	-214.481	-13.7333		-5.39427	-17.4919	824.802	1517.65	-175.624	-1.96406		3.57455	-34.1596	-97.9071	-165.81	21.605	11.6727		0.287237	12.3634	47.328	77.5567	-11.5188	6.90298		5.56769	4.48746	1060.02	1941.38	-234.416	-10.6743		-1.07623	29.9469	218.098	391.847	-47.2423	14.7289		-5.57003	-0.274742	-13.3003	-26.8581	3.83224	12.0019		7.79375
-3.87265	-18.2246	966.391	1594.82	-214.137	-13.7447		-5.39427	-17.6751	823.924	1516.38	-175.416	-1.96809		3.57397	-34.526	-107.311	-182.326	23.5626	11.9733		0.437168	12.1802	39.8901	64.3534	-9.83167	6.89565		5.56769	4.85378	1065.27	1950.84	-235.58	-10.6663		-1.22675	29.3974	200.16	359.353	-43.312	15.0288		-5.72055	-0.641066	-19.202	-37.5433	5.03235	12.3059		7.79375
-4.02317	-18.4077	964.415	1592.22	-213.711	-13.4367		-5.39427	-17.6751	823.488	1515.56	-175.389	-1.96809		3.57397	-34.8923	-116.06	-197.613	25.4034	11.9653		0.437168	11.8139	33.3267	52.7958	-8.35602	6.88759		5.56769	5.22011	1070.09	1959.13	-236.719	-10.6582		-1.37726	29.0311	183.1	328.13	-39.5895	15.3328		-5.72055	-0.824227	-24.6777	-47.4202	6.28819	12.3018		7.79375
-4.02317	-18.5909	962.449	1589.63	-213.358	-13.4407		-5.39427	-17.6751	822.829	1514.69	-175.195	-1.96809		3.57397	-35.2586	-123.932	-211.623	27.0363	11.9572		0.437168	11.6308	27.6409	42.5093	-7.08821	6.88356		5.7182	5.58643	1074.47	1966.59	-237.75	-10.9622		-1.37726	28.6648	166.248	297.313	-35.7977	15.3247		-5.72055	-0.824227	-29.0498	-55.2495	7.16981	12.3018		7.64381
-4.02317	-18.9572	960.695	1587.09	-213.019	-13.4488		-5.24434	-17.8583	822.611	1514.29	-175.177	-1.97542		3.7239	-35.6249	-131.148	-224.406	28.5573	11.9459		0.437168	11.4476	22.6006	33.4489	-5.85937	6.87953		5.56827	5.76959	1078.62	1974.01	-238.699	-10.9548		-1.37726	28.2985	149.849	267.682	-32.2637	15.3167		-5.87107	-1.00739	-32.9816	-62.6157	7.94198	12.6098		7.79375
-3.87324	-19.1404	959.159	1584.96	-212.688	-13.4561		-5.24434	-17.8583	822.174	1513.47	-175.073	-1.97542		3.7239	-35.9913	-137.928	-236.368	29.9702	11.9378		0.437168	11.4476	17.5667	24.7473	-4.70711	6.87953		5.56827	5.95275	1082.56	1980.65	-239.631	-10.9508		-1.22733	27.9321	134.324	238.968	-28.9324	15.3053		-5.87107	-1.19055	-36.481	-68.8027	8.69331	12.6058		7.79375
-4.02376	-19.3236	957.411	1582.77	-212.354	-13.1481		-5.24434	-17.8583	822.174	1513.47	-175.073	-1.97542		3.87383	-36.3576	-143.832	-246.691	31.1813	11.9264		0.437168	11.2644	13.63	17.7404	-3.85249	6.8755		5.56827	6.13591	1085.85	1986.43	-240.369	-10.9468		-1.22733	27.5658	119.455	212.205	-25.7218	15.2973		-5.87107	-1.19055	-39.5432	-74.1758	9.34133	12.6058		7.64381
-4.02376	-19.5067	956.315	1581.09	-212.133	-13.1522		-5.24434	-17.8583	822.174	1513.47	-175.073	-1.97542		3.87383	-36.7239	-149.089	-256.15	32.3473	11.9184		0.437168	11.0813	10.1288	11.5499	-3.02487	6.87147		5.56827	6.50224	1089.13	1992.21	-241.107	-10.9387		-1.22733	27.1995	105.01	185.533	-22.4613	15.2892		-5.87107	-1.19055	-41.7277	-78.2718	9.78151	12.6058		7.79375
-4.02376	-19.6899	954.78	1578.96	-211.807	-13.1562		-5.24434	-17.8583	822.174	1513.47	-175.073	-1.97542		3.87383	-36.9071	-153.678	-264.382	33.2425	11.9144		0.437168	11.0813	7.28438	6.58503	-2.39034	6.87147		5.56827	6.6854	1091.75	1996.76	-241.728	-10.9347		-1.22733	26.8332	90.7956	159.999	-19.3674	15.2811		-5.87107	-1.37371	-43.2573	-81.1337	10.1049	12.6018		7.79375
-4.02376	-19.873	953.904	1577.69	-211.675	-13.1602		-5.24434	-17.8583	821.956	1513.06	-175.06	-1.97542		4.02376	-37.0902	-157.838	-271.437	34.193	11.907		0.437168	11.0813	4.8754	2.43662	-1.78281	6.87147		5.56827	6.86856	1094.17	2001.26	-242.336	-10.9307		-1.22733	26.65	77.4496	135.733	-16.4036	15.2771		-5.87107	-1.37371	-44.5721	-83.2307	10.416	12.6018		7.79375
-4.17428	-20.0562	953.246	1576.83	-211.562	-12.8522		-5.24434	-17.8583	821.733	1513.01	-174.969	-1.97542		4.02376	-37.2734	-161.118	-277.213	34.8545	11.903		0.587098	10.8981	3.34586	-0.425314	-1.45455	6.86415		5.41834	7.05172	1096.36	2004.99	-242.858	-10.9233		-1.0774	26.2837	64.9894	113.119	-13.7956	15.2658		-5.87107	-1.37371	-45.2271	-84.4588	10.5328	12.6018		7.79375
-4.02434	-20.0562	952.155	1575.51	-211.336	-12.8555		-5.24434	-17.8583	821.296	1512.19	-174.865	-1.97542		4.02376	-37.4566	-164.18	-282.58	35.5026	11.899		0.587098	10.8981	2.03098	-2.52229	-1.14341	6.86415		5.41834	7.05172	1098.54	2008.73	-243.298	-10.9233		-1.22733	25.9174	53.1778	91.3688	-11.2376	15.261		-5.87107	-1.37371	-45.4448	-84.867	10.5463	12.6018		7.79375
-4.02434	-20.2394	951.497	1574.65	-211.218	-12.8596		-5.24434	-18.0414	821.078	1511.79	-174.852	-1.97945		4.02376	-37.6397	-165.927	-285.85	35.8394	11.8949		0.587098	10.8981	1.37599	-3.7504	-1.02662	6.86415		5.41834	7.23488	1099.85	2010.82	-243.609	-10.9193		-1.37785	25.7342	41.808	70.7933	-8.78318	15.569		-5.87107	-1.37371	-45.2271	-84.4588	10.5328	12.6018		7.79375
-4.02434	-20.4225	950.839	1573.79	-211.1	-12.8636		-5.24434	-18.0414	820.201	1510.51	-174.644	-1.97945		4.02376	-37.6397	-167.46	-288.355	36.1641	11.8949		0.587098	10.8981	0.938719	-4.57029	-0.92332	6.86415		5.41834	7.41805	1101.17	2013.27	-243.997	-10.9153		-1.37785	25.3679	31.3033	51.8615	-6.45262	15.5609		-5.87107	-1.37371	-44.7898	-83.6389	10.4295	12.6018		7.94426
-4.02434	-20.4225	950.399	1573.33	-210.996	-12.8636		-5.24434	-18.0414	819.77	1510.06	-174.617	-1.97945		4.02376	-37.6397	-168.334	-289.995	36.3707	11.8949		0.587098	10.8981	1.37599	-3.7504	-1.02662	6.86415		5.41834	7.41805	1102.05	2014.91	-244.204	-10.9153		-1.37785	25.1847	21.0259	33.3341	-4.2134	15.5569		-5.87107	-1.37371	-43.475	-81.542	10.1184	12.6018		7.94426
-4.17486	-20.6057	949.963	1572.52	-210.974	-12.5556		-5.24434	-18.2246	818.892	1508.79	-174.409	-1.98348		4.02376	-37.8229	-168.552	-290.397	36.3842	11.8909		0.587098	10.8981	1.81327	-2.93051	-1.12991	6.86415		5.41834	7.41805	1102.7	2016.14	-244.321	-10.9153		-1.37785	25.0016	12.4959	17.3622	-2.38834	15.5529		-5.87107	-1.19055	-42.165	-79.0917	9.88481	12.6058		7.79375
-4.17486	-20.6057	949.304	1571.65	-210.779	-12.5556		-5.24434	-18.4077	818.675	1508.38	-174.396	-1.98751		4.02376	-37.6397	-168.334	-289.995	36.3707	11.8949		0.587098	10.8981	3.12814	-0.833537	-1.44105	6.86415		5.41834	7.60121	1103.14	2016.95	-244.424	-10.9112		-1.37785	24.8184	3.74802	1.70265	-0.472506	15.5488		-5.87107	-1.19055	-40.6354	-76.2238	9.56142	12.6058		7.79375
-4.17486	-20.6057	949.304	1571.65	-210.779	-12.5556		-5.24434	-18.4077	817.797	1507.11	-174.188	-1.98751		4.02376	-37.6397	-167.46	-288.355	36.1641	11.8949		0.587098	10.8981	4.65768	2.03435	-1.76444	6.86415		5.41834	7.60121	1103.14	2016.95	-244.424	-10.9112		-1.37785	24.6352	-3.91227	-12.2702	1.22352	15.5448		-5.87107	-1.19055	-38.446	-72.487	9.04369	12.6058		7.94426
-4.17486	-20.6057	949.086	1571.24	-210.766	-12.5556		-5.24434	-18.5909	817.142	1505.88	-174.071	-1.99154		4.02376	-37.6397	-166.367	-286.307	35.944	11.8949		0.437168	11.0813	6.40984	4.94526	-2.18375	6.87147		5.41834	7.60121	1103.14	2016.95	-244.424	-10.9112		-1.37785	24.2689	-10.908	-25.007	2.72491	15.5367		-5.87107	-1.19055	-36.481	-68.8027	8.69331	12.6058		7.94426
-4.17486	-20.6057	949.086	1571.24	-210.766	-12.5556		-5.24434	-18.7741	816.484	1505.03	-173.953	-1.99557		4.02376	-37.4566	-164.397	-282.988	35.5161	11.899		0.437168	11.0813	8.37665	8.63303	-2.61043	6.87147		5.41834	7.41805	1102.7	2016.14	-244.321	-10.9153		-1.37785	24.0858	-17.4665	-36.9298	4.12301	15.5327		-5.87107	-1.19055	-33.6366	-63.8379	8.05878	12.6058		7.79375
-4.17486	-20.6057	949.086	1571.24	-210.766	-12.5556		-5.24434	-18.7741	815.606	1503.75	-173.745	-1.99557		4.02376	-37.2734	-162.21	-279.261	35.0746	11.903		0.437168	11.0813	11.0033	13.1897	-3.23146	6.87147		5.41834	7.41805	1102.27	2015.32	-244.217	-10.9153		-1.37785	24.0858	-22.7197	-46.7636	5.28781	15.5327		-5.87107	-1.00739	-31.2344	-59.3396	7.6051	12.6098		7.79375
-4.17486	-20.7888	949.086	1571.25	-210.766	-12.5596		-5.09441	-18.9572	814.511	1502.07	-173.519	-2.0029		4.02376	-37.2734	-159.148	-273.888	34.4266	11.903		0.437168	11.0813	13.8478	18.1545	-3.86599	6.87147		5.41834	7.41805	1101.39	2013.68	-244.011	-10.9153		-1.37785	23.9026	-27.9712	-55.8675	6.45357	15.5287		-5.72055	-1.00739	-28.39	-54.3747	6.97546	12.2978		7.94426
-4.17486	-20.7888	949.086	1571.25	-210.766	-12.5596		-5.09441	-19.1404	813.853	1501.21	-173.401	-2.00693		4.02376	-37.0902	-156.086	-268.521	33.7786	11.907		0.437168	11.0813	16.9099	23.5276	-4.51401	6.87147		5.41834	7.23488	1100.08	2011.59	-243.699	-10.9193		-1.37785	23.9026	-32.5647	-64.1119	7.50128	15.5287		-5.72055	-1.00739	-25.5504	-49.0506	6.41848	12.2978		7.94426
-4.17486	-20.7888	948.645	1570.79	-210.661	-12.5596		-5.09441	-19.1404	812.975	1499.93	-173.193	-2.00693		3.87383	-36.7239	-152.368	-261.931	33.0089	11.9184		0.437168	11.0813	19.9739	28.9041	-5.23834	6.87147		5.41834	7.23488	1098.98	2009.54	-243.479	-10.9193		-1.37785	23.7194	-36.0593	-70.6582	8.17505	15.5247		-5.72055	-0.824227	-22.4883	-43.6835	5.77046	12.3018		7.94426
-4.17486	-20.7888	948.865	1571.2	-210.751	-12.5596		-5.09441	-19.3236	812.098	1498.66	-172.986	-2.01096		3.87383	-36.5407	-148.651	-255.336	32.2441	11.9224		0.437168	11.2644	23.6928	35.5028	-6.07946	6.8755		5.41834	7.05172	1097.67	2007.45	-243.168	-10.9233		-1.37785	23.7194	-39.341	-76.4429	8.91287	15.5247		-5.72055	-0.824227	-19.4215	-37.9491	5.12214	12.3018		7.94426
-4.17486	-20.7888	948.647	1570.8	-210.737	-12.5596		-5.09441	-19.5067	811.227	1497.75	-172.854	-2.01499		3.87383	-36.3576	-144.487	-247.919	31.2981	11.9264		0.437168	11.0813	27.1987	42.0665	-6.90737	6.87147		5.41834	7.05172	1095.92	2004.53	-242.754	-10.9233		-1.37785	23.5363	-41.7481	-80.5819	9.4441	15.5206		-5.72055	-0.824227	-16.3624	-32.2133	4.47537	12.3018		7.94426
-4.17486	-20.972	948.425	1570.75	-210.646	-12.5637		-5.09441	-19.6899	810.351	1496.49	-172.723	-2.01901		3.87383	-35.9913	-140.115	-240.101	30.4165	11.9345		0.437168	11.0813	30.9177	48.6712	-7.74849	6.87147		5.41834	6.86856	1094.38	2001.67	-242.353	-10.9274		-1.37785	23.5363	-43.5018	-84.2228	9.85758	15.5206		-5.72055	-0.824227	-12.863	-26.0203	3.72405	12.3018		7.94426
-4.17486	-20.972	948.207	1570.34	-210.633	-12.5637		-4.94448	-19.873	809.473	1495.22	-172.51	-2.02634		3.87383	-35.8081	-135.083	-231.409	29.3405	11.9385		0.287237	11.2644	35.0675	55.725	-8.62119	6.8788		5.41834	6.6854	1092.63	1998.4	-241.939	-10.9314		-1.37785	23.5363	-44.5941	-86.2708	10.0777	15.5206		-5.72055	-0.641066	-9.58317	-20.245	3.06252	12.3059		7.94426
-4.17486	-21.1552	947.554	1569.85	-210.515	-12.5677		-4.94448	-20.0562	808.815	1494.36	-172.392	-2.03037		3.7239	-35.4418	-130.274	-222.772	28.3507	11.9499		0.287237	11.2644	39.009	62.3786	-9.55336	6.8788		5.41776	6.50224	1090.45	1995.03	-241.498	-10.6267		-1.37785	23.5363	-45.4687	-87.9106	10.2843	15.5206		-5.57003	-0.641066	-6.73716	-14.5561	2.43385	11.9938		7.94426
-4.17486	-21.1552	947.555	1569.85	-210.591	-12.5677		-4.94448	-20.2394	808.157	1493.5	-172.274	-2.0344		3.7239	-35.2586	-125.024	-213.671	27.2613	11.9539		0.287237	11.0813	42.9522	69.7622	-10.4846	6.87477		5.41776	6.31908	1088.69	1991.75	-241.007	-10.6307		-1.37785	23.5363	-45.6864	-88.3188	10.2978	15.5206		-5.57003	-0.641066	-3.45731	-8.77475	1.77233	11.9938		7.94426
-4.32538	-21.3383	947.333	1569.81	-210.505	-12.2597		-4.94448	-20.4225	807.057	1492.18	-171.975	-2.03843		3.7239	-34.8923	-119.555	-204.165	26.082	11.962		0.287237	11.0813	47.3215	77.2336	-11.4422	6.87477		5.41776	6.13591	1086.5	1988.02	-240.49	-10.6348		-1.37785	23.5363	-45.4687	-87.9106	10.2843	15.5206		-5.57003	-0.641066	-0.175615	-2.99	1.0345	11.9938		7.94426
-4.32538	-21.3383	947.112	1569.76	-210.491	-12.2597		-4.94448	-20.6057	806.617	1491.73	-171.87	-2.04246		3.57397	-34.526	-113.874	-194.616	24.961	11.9733		0.287237	11.0813	51.4759	84.6546	-12.3103	6.87477		5.41776	6.13591	1084.09	1983.88	-239.958	-10.6348		-1.37785	23.5363	-44.5941	-86.2708	10.0777	15.5206		-5.41952	-0.641066	2.66855	2.69545	0.482129	11.6818		7.94426
-4.32538	-21.5215	946.672	1569.31	-210.386	-12.2637		-4.79455	-20.6057	806.188	1491.27	-171.915	-2.04576		3.57397	-34.1596	-108.41	-184.75	23.8593	11.9814		0.137307	11.0813	55.8548	92.1281	-13.3506	6.87807		5.41776	5.95275	1081.68	1979.74	-239.351	-10.6388		-1.37785	23.5363	-43.5018	-84.2228	9.85758	15.5206		-5.41952	-0.641066	5.95025	8.4802	-0.255695	11.6818		7.94426
-4.32538	-21.7047	946.674	1569.32	-210.462	-12.2677		-4.79455	-20.972	805.525	1490.78	-171.72	-2.05382		3.57397	-33.9765	-102.723	-174.83	22.6665	11.9854		0.137307	11.0813	60.011	99.5527	-14.2951	6.87807		5.41776	5.76959	1079.27	1975.6	-238.82	-10.6428		-1.37785	23.5363	-42.1919	-81.7666	9.62399	15.5206		-5.41952	-0.641066	8.78977	13.8043	-0.812672	11.6818		7.94426
-4.32538	-21.7047	946.67	1569.68	-210.461	-12.2677		-4.79455	-21.1552	804.867	1489.92	-171.602	-2.05785		3.42404	-33.6102	-97.0359	-164.916	21.4689	11.9968		0.137307	11.0813	63.7346	106.519	-15.1365	6.87807		5.26724	5.58643	1077.09	1971.87	-238.307	-10.3348		-1.37785	23.5363	-40.2155	-78.0768	9.11947	15.5206		-5.41952	-0.641066	11.8519	19.1774	-1.4607	11.6818		7.94426
-4.32538	-21.8878	946.45	1569.64	-210.446	-12.2718		-4.64462	-21.1552	804.426	1489.46	-171.492	-2.06115		3.42404	-33.2438	-91.1217	-154.591	20.1848	12.0048		0.137307	10.8981	67.8908	113.949	-16.0809	6.87404		5.26724	5.40327	1074.68	1967.72	-237.699	-10.3389		-1.37785	23.7194	-38.031	-73.9867	8.67928	15.5247		-5.41952	-0.641066	14.4768	23.7306	-2.00543	11.6818		7.94426
-4.32538	-22.071	946.447	1570.01	-210.445	-12.2758		-4.64462	-21.3383	804.205	1489.42	-171.477	-2.06518		3.42404	-33.0607	-85.2151	-144.259	18.9022	12.0089		0.287824	10.8981	71.8275	120.962	-16.9306	6.56202		5.26724	5.22011	1072.27	1963.59	-237.168	-10.3429		-1.37785	23.7194	-35.4092	-69.0708	8.13581	15.5247		-5.41952	-0.641066	17.0986	28.6465	-2.54891	11.6818		7.94426
-4.47531	-22.2541	946.226	1569.97	-210.435	-12.2765		-4.64462	-21.5215	803.765	1488.97	-171.373	-2.06921		3.2741	-32.6943	-79.7507	-134.394	17.7957	12.0202		0.287824	10.715	75.9868	128.03	-17.8763	6.55799		5.26724	5.03694	1069.64	1959.4	-236.546	-10.3469		-1.37785	23.7194	-32.5647	-64.106	7.50128	15.5247		-5.269	-0.641066	19.5008	33.1507	-2.9977	11.3698		7.94426
-4.62583	-22.4373	946.665	1570.8	-210.62	-11.9685		-4.64462	-21.7047	803.331	1488.89	-171.345	-2.07324		3.2741	-32.328	-73.846	-124.071	16.5894	12.0283		0.287824	10.5318	79.7058	134.64	-18.7174	6.55396		5.26724	4.85378	1067.23	1955.25	-235.938	-10.3509		-1.37785	23.7194	-29.0653	-57.913	6.74996	15.5247		-5.269	-0.641066	21.6949	37.2488	-3.51572	11.3698		7.94426
-4.62583	-22.6205	946.449	1571.12	-210.605	-11.9726		-4.64462	-21.8878	803.328	1489.25	-171.344	-2.07726		3.2741	-31.9617	-68.3786	-114.568	15.4865	12.0364		0.287824	10.5318	83.6425	141.653	-19.572	6.55396		5.26724	4.67062	1064.82	1951.12	-235.407	-10.355		-1.22733	23.7194	-25.569	-51.3573	6.00478	15.2126		-5.269	-0.824227	23.8794	41.3507	-3.9559	11.3658		7.94426
-4.62583	-22.6205	946.665	1571.9	-210.694	-11.9726		-4.64462	-22.071	803.107	1489.22	-171.329	-2.08129		3.2741	-31.7785	-62.9093	-105.056	14.3072	12.0404		0.137894	10.3486	87.1437	147.856	-20.4045	6.55323		5.11672	4.3043	1062.63	1947.39	-234.894	-10.051		-1.37726	23.7194	-22.0696	-45.1644	5.24858	15.2159		-5.269	-0.824227	26.0689	45.0875	-4.47363	11.3658		7.94426
-4.62583	-22.8036	946.882	1572.68	-210.782	-11.9766		-4.64462	-22.2541	803.104	1489.58	-171.328	-2.08532		3.12417	-31.5954	-57.4419	-95.5475	13.1994	12.0477		0.288412	10.3486	90.6431	154.049	-21.1509	6.2412		5.11672	4.12114	1060.44	1943.66	-234.376	-10.055		-1.22733	23.9026	-18.1329	-38.1575	4.39884	15.2167		-5.269	-0.824227	28.0338	48.7718	-4.82402	11.3658		7.94426
-4.77635	-23.1699	947.098	1573.46	-210.876	-11.6726		-4.49469	-22.4373	803.101	1489.95	-171.322	-2.09265		3.12417	-31.2291	-52.4147	-86.502	12.201	12.0558		0.288412	10.1655	93.9248	159.839	-21.8888	6.23717		5.11672	4.12114	1058.03	1939.87	-233.768	-10.055		-1.22733	23.9026	-13.7589	-30.3247	3.44092	15.2167		-5.269	-0.824227	30.0037	52.0969	-5.25195	11.3658		7.94426
-4.92628	-23.3531	947.315	1574.24	-210.969	-11.6734		-4.64462	-22.6205	803.098	1490.32	-171.325	-2.09338		3.12417	-31.0459	-47.165	-77.4015	11.1115	12.0598		0.288412	9.98231	96.987	165.218	-22.5368	6.23315		5.11672	3.93797	1055.84	1936.14	-233.25	-10.0591		-1.22733	23.9026	-9.81761	-22.9505	2.58601	15.2167		-5.11848	-0.824227	31.5332	54.9648	-5.57045	11.0537		7.94426
-4.92628	-23.5363	947.531	1575.02	-211.058	-11.6774		-4.49469	-22.8036	803.095	1490.69	-171.319	-2.10071		2.97424	-30.6796	-42.133	-68.7153	10.0307	12.0712		0.288412	9.98231	99.8283	170.546	-23.1701	6.23315		5.11672	3.75481	1053.65	1932.41	-232.732	-10.0631		-1.22675	23.9026	-5.66626	-15.1667	1.71917	14.9079		-5.11848	-1.00739	33.0628	57.8386	-5.89383	11.0497		7.94426
-4.92628	-23.7194	947.975	1576.21	-211.238	-11.6814		-4.49469	-22.8036	802.879	1491.01	-171.305	-2.10071		3.12476	-30.4964	-37.7609	-60.8919	9.15394	11.7632		0.288412	9.79915	102.673	175.517	-23.8046	6.22912		4.9662	3.57165	1051.9	1929.5	-232.323	-9.7551		-1.22675	23.9026	-1.2923	-7.33398	0.761252	14.9079		-5.11848	-1.00739	34.3728	60.2949	-6.12742	11.0497		7.94426
-4.92628	-23.9026	948.192	1576.99	-211.326	-11.6855		-4.34417	-22.9868	803.316	1491.83	-171.403	-2.41676		3.12476	-30.3132	-32.9484	-52.6114	8.16778	11.7672		0.288412	9.61598	105.517	180.487	-24.4391	6.22509		4.9662	3.38849	1049.93	1926.18	-231.818	-9.75913		-1.07623	23.9026	3.08165	0.498766	-0.191771	14.5959		-5.11848	-1.00739	35.6876	62.3918	-6.43856	11.0497		7.94426
-4.92628	-24.0858	948.845	1578.6	-211.518	-11.6895		-4.34417	-23.1699	803.313	1492.2	-171.402	-2.42079		3.12476	-30.1301	-28.794	-45.1962	7.29966	11.7712		0.138481	9.61598	107.924	184.632	-24.9752	6.22838		4.9662	3.20533	1048.18	1923.27	-231.404	-9.76316		-1.07623	23.9026	7.67333	8.73974	-1.16318	14.5959		-5.11848	-1.00739	36.7799	64.4398	-6.65865	11.0497		7.94426
-4.92628	-24.2689	949.28	1579.78	-211.62	-11.6935		-4.34417	-23.1699	803.528	1492.97	-171.414	-2.42079		3.12476	-29.9469	-24.6366	-38.1438	6.43029	11.7752		0.288999	9.43282	110.109	188.734	-25.4105	5.91233		5.11613	3.02217	1046.43	1920.36	-230.985	-9.77049		-1.07623	23.9026	11.8342	16.5256	-2.10789	14.5959		-5.11848	-1.19055	37.8722	66.4938	-6.87875	11.0457		7.94426
-5.07621	-24.4521	949.933	1581.38	-211.817	-11.6942		-4.34417	-23.3531	803.748	1493.39	-171.504	-2.42482		3.12476	-29.7638	-20.7017	-31.1403	5.65197	11.7793		0.288999	9.24966	112.298	192.477	-25.9283	5.9083		4.81569	2.83901	1045.33	1918.32	-230.774	-9.4592		-0.925711	23.9026	15.9886	23.9467	-2.97111	14.2839		-5.11848	-1.19055	38.5272	67.7219	-6.99554	11.0457		7.94426
-5.22672	-24.8184	950.81	1583.04	-212.104	-11.3903		-4.34417	-23.5363	803.962	1494.17	-171.516	-2.42885		2.97483	-29.5806	-17.4219	-25.365	4.98557	11.7866		0.288999	9.0665	114.265	196.171	-26.3549	5.90427		4.81569	2.83901	1043.58	1915.4	-230.36	-9.4592		-0.925711	23.9026	20.5803	32.1877	-3.94253	14.2839		-5.11848	-1.19055	39.4017	69.3617	-7.20213	11.0457		7.79433
-5.22672	-25.0016	951.681	1585.05	-212.31	-11.3943		-4.34417	-23.5363	803.969	1494.53	-171.593	-2.42885		2.97483	-29.3974	-13.9243	-19.1814	4.31055	11.7906		0.288999	9.0665	116.017	199.088	-26.7694	5.90427		4.81569	2.65584	1042.27	1913.31	-230.049	-9.46323		-0.925124	23.9026	24.7316	39.9714	-4.80937	13.9752		-5.11848	-1.19055	40.0567	70.5898	-7.31893	11.0457		7.79433
-5.22672	-25.1847	951.902	1586.19	-212.399	-11.3983		-4.34417	-23.7194	804.183	1495.31	-171.605	-2.43288		2.97483	-29.3974	-10.8621	-13.8083	3.66253	11.7906		0.439516	8.88334	117.547	201.962	-27.0879	5.58822		4.96562	2.65584	1041.17	1911.62	-229.746	-9.46652		-0.925124	23.9026	28.886	47.3925	-5.67749	13.9752		-5.11848	-1.37371	40.494	71.4156	-7.42222	11.0417		7.79433
-5.22672	-25.551	952.779	1587.84	-212.682	-11.4064		-4.34417	-23.7194	804.403	1495.72	-171.695	-2.43288		3.12535	-29.2143	-8.01956	-8.85286	3.10919	11.4826		0.439516	8.88334	119.079	204.467	-27.4125	5.58822		4.96562	2.47268	1039.85	1909.53	-229.435	-9.47055		-0.774607	23.7194	33.0469	55.1843	-6.6173	13.6591		-5.11848	-1.37371	41.149	72.6437	-7.53902	11.0417		7.79375
-5.52717	-25.7342	953.863	1589.9	-212.91	-11.0951		-4.34417	-23.7194	804.84	1496.54	-171.798	-2.43288		3.12535	-29.0311	-5.3947	-4.30561	2.56446	11.4867		0.439516	8.70018	120.172	206.521	-27.6326	5.58419		4.96562	2.28952	1038.98	1907.89	-229.228	-9.47458		-0.774607	23.7194	37.2032	62.6089	-7.56172	13.6591		-5.11848	-1.37371	41.3667	73.052	-7.55252	11.0417		7.64381
-5.37666	-25.9174	954.307	1591.09	-213.085	-11.4112		-4.34417	-23.9026	804.84	1496.54	-171.798	-2.43691		3.12535	-29.0311	-2.98755	-0.16064	2.03323	11.4867		0.439516	8.70018	121.264	208.569	-27.8527	5.58419		4.96562	2.28952	1038.1	1906.62	-229.021	-9.47458		-0.774607	23.7194	40.9172	69.5727	-8.32529	13.6591		-5.11848	-1.37371	41.804	73.8718	-7.65581	11.0417		7.79433
-5.52717	-26.1005	955.178	1593.1	-213.295	-11.1032		-4.34417	-23.9026	804.618	1496.5	-171.707	-2.43691		3.12535	-28.848	-0.799961	3.56672	1.5918	11.4907		0.439516	8.51702	122.352	210.261	-28.0725	5.58016		4.8151	2.28952	1037.23	1904.98	-228.819	-9.16256		-0.624089	23.5363	44.6344	76.1799	-9.08522	13.3431		-5.11848	-1.37371	41.804	73.8718	-7.65581	11.0417		7.64381
-5.37666	-26.4669	956.273	1595.16	-213.587	-11.4233		-4.34417	-23.9026	804.618	1496.5	-171.707	-2.43691		3.12535	-28.848	0.947298	6.84283	1.25491	11.4907		0.590034	8.51702	123.016	211.491	-28.2622	5.26814		4.8151	2.10636	1036.57	1904.11	-228.625	-9.16659		-0.624089	23.5363	48.1307	82.7356	-9.83529	13.3431		-5.11848	-1.37371	42.2412	74.6917	-7.75911	11.0417		7.64381
-5.37666	-26.65	956.707	1596.35	-213.689	-11.4273		-4.34417	-23.9026	804.618	1496.5	-171.707	-2.43691		3.12535	-28.6648	2.4799	9.34207	0.930271	11.4947		0.590034	8.33385	123.891	213.137	-28.4688	5.26411		4.8151	2.10636	1035.91	1902.89	-228.508	-9.16659		-0.473571	23.5363	51.6301	88.9285	-10.5817	13.031		-5.11848	-1.37371	42.2412	74.6917	-7.75911	11.0417		7.49388
-5.6771	-26.8332	957.801	1598.41	-213.995	-11.116		-4.34417	-23.9026	804.84	1496.54	-171.798	-2.43691		3.12535	-28.6648	3.78988	11.7983	0.696681	11.4947		0.590034	8.33385	124.541	214.004	-28.5853	5.26411		4.8151	2.10636	1035.48	1902.07	-228.404	-9.16659		-0.473571	23.3531	54.91	94.7158	-11.2432	13.027		-5.11848	-1.37371	42.2412	74.6917	-7.75911	11.0417		7.49388
-5.6771	-27.0163	958.675	1600.05	-214.201	-11.12		-4.34417	-23.7194	804.621	1496.13	-171.708	-2.43288		3.27587	-28.6648	4.66259	13.4346	0.57128	11.1827		0.590034	8.33385	124.759	214.412	-28.5988	5.26411		4.8151	2.10636	1034.82	1901.2	-228.21	-9.16659		-0.473571	23.3531	57.9691	100.452	-11.89	13.027		-5.11848	-1.55687	42.2412	74.6977	-7.75911	11.0376		7.19344
-5.6771	-27.1995	959.552	1601.7	-214.484	-11.124		-4.34417	-23.7194	804.403	1495.72	-171.695	-2.43288		3.12594	-28.4816	5.75975	15.1174	0.268766	11.19		0.590034	8.33385	124.978	214.824	-28.6886	5.26411		4.8151	2.10636	1034.6	1900.79	-228.197	-9.16659		-0.323053	23.1699	60.8135	105.422	-12.5197	12.711		-5.11848	-1.55687	42.2412	74.6977	-7.75911	11.0376		7.34337
-5.6771	-27.1995	960.204	1603.29	-214.6	-11.124		-4.34417	-23.7194	803.746	1494.49	-171.502	-2.43288		3.12594	-28.4816	6.41474	16.3455	0.151971	11.19		0.590034	8.33385	125.196	215.232	-28.7021	5.26411		4.8151	1.9232	1034.38	1900.38	-228.107	-9.17062		-0.323053	23.1699	63.4353	110.338	-13.0631	12.711		-5.11848	-1.55687	42.2412	74.6977	-7.75911	11.0376		7.34337
-5.52659	-27.3827	960.861	1604.53	-214.788	-11.4401		-4.34417	-23.5363	803.527	1493.35	-171.489	-2.42885		3.12594	-28.4816	6.63246	16.7538	0.138472	11.19		0.590034	8.33385	125.196	215.232	-28.7021	5.26411		4.8151	1.9232	1033.94	1899.93	-228.002	-9.17062		-0.172536	23.1699	65.8471	114.845	-13.5898	12.3989		-5.11848	-1.55687	42.459	75.1059	-7.77261	11.0376		7.34337
-5.52659	-27.5658	961.516	1605.76	-214.905	-11.4441		-4.34417	-23.3531	802.87	1492.11	-171.296	-2.42482		3.12594	-28.4816	7.06974	17.5736	0.0351761	11.19		0.590034	8.15069	125.196	215.238	-28.7021	5.26008		4.8151	1.9232	1033.94	1899.93	-228.002	-9.17062		-0.172536	22.9868	68.2512	119.358	-14.1197	12.3949		-5.11848	-1.55687	42.459	75.1059	-7.77261	11.0376		7.49388
-5.67652	-27.749	962.172	1607	-215.103	-11.4449		-4.34417	-23.1699	802.218	1490.51	-171.18	-2.42079		3.12594	-28.4816	7.06974	17.5736	0.0351761	11.19		0.590034	8.15069	125.196	215.238	-28.7021	5.26008		4.8151	1.9232	1033.94	1899.93	-228.002	-9.17062		-0.0220181	22.9868	70.2161	123.043	-14.4652	12.0829		-5.11848	-1.55687	42.459	75.1059	-7.77261	11.0376		7.49388
-5.67652	-27.749	962.61	1607.82	-215.206	-11.4449		-4.34417	-22.9868	800.906	1488.05	-170.87	-2.41676		3.12594	-28.4816	7.06974	17.5736	0.0351761	11.19		0.590034	8.15069	125.633	216.058	-28.8054	5.26008		4.8151	1.9232	1033.72	1899.51	-227.912	-9.17062		-0.0220181	22.9868	72.4056	126.779	-14.983	12.0829		-5.11848	-1.55687	42.459	75.1059	-7.77261	11.0376		7.34337
-5.67652	-27.9321	963.047	1608.65	-215.309	-11.4489		-4.34417	-22.8036	799.817	1485.63	-170.652	-2.41273		3.12594	-28.4816	7.28746	17.9819	0.0216775	11.19		0.590034	8.15069	125.851	216.466	-28.8189	5.26008		4.8151	1.9232	1033.72	1899.51	-227.912	-9.17062		-0.0220181	22.8036	74.1528	130.061	-15.3199	12.0789		-5.11848	-1.55687	42.6785	75.5176	-7.86241	11.0376		7.34337
-5.67652	-27.9321	963.267	1609.06	-215.399	-11.4489		-4.49469	-22.6205	798.728	1483.22	-170.438	-2.09668		3.12594	-28.4816	7.72473	18.8018	-0.0816188	11.19		0.590034	8.15069	126.288	217.286	-28.9222	5.26008		4.8151	1.9232	1033.72	1899.51	-227.912	-9.17062		0.1285	22.8036	75.6824	132.929	-15.6383	11.7668		-5.11848	-1.55687	42.9011	75.5665	-7.95346	11.0376		7.49388
-5.67652	-27.9321	963.704	1609.88	-215.502	-11.4489		-4.49469	-22.2541	797.201	1479.97	-170.116	-2.08862		3.12594	-28.4816	8.60233	20.0788	-0.289462	11.19		0.740552	7.96753	126.725	218.112	-29.0206	4.94403		4.8151	1.9232	1033.72	1899.51	-227.912	-9.17062		0.1285	22.8036	77.215	135.434	-15.963	11.7668		-5.11848	-1.55687	42.9011	75.5665	-7.95346	11.0376		7.49388
-5.67652	-27.9321	963.481	1609.83	-215.411	-11.4489		-4.49469	-22.071	795.233	1476.28	-169.613	-2.08459		3.12594	-28.4816	9.25733	21.307	-0.406257	11.19		0.740552	7.96753	127.385	218.981	-29.215	4.94403		4.8151	1.9232	1033.5	1899.11	-227.899	-9.17062		0.1285	22.6205	78.5268	137.9	-16.2729	11.7628		-5.11848	-1.55687	42.6785	75.5176	-7.86241	11.0376		7.34337
-5.67652	-27.9321	963.704	1609.88	-215.502	-11.4489		-4.49469	-21.7047	793.269	1472.21	-169.187	-2.07653		3.27645	-28.2985	9.91232	22.5291	-0.51816	10.882		0.590621	7.78437	128.04	220.215	-29.3366	4.94329		4.8151	1.9232	1033.5	1899.11	-227.899	-9.17062		0.1285	22.6205	79.3995	139.536	-16.4032	11.7628		-5.11848	-1.74004	42.6785	75.5235	-7.86241	11.0336		7.34337
-5.67652	-27.9321	963.044	1609.01	-215.308	-11.4489		-4.79513	-21.3383	791.518	1468.2	-168.785	-1.75315		3.27645	-28.2985	11.0076	24.2144	-0.739502	10.882		0.590621	7.78437	128.478	221.035	-29.4399	4.94329		4.8151	1.9232	1033.5	1899.11	-227.899	-9.17062		0.279017	22.6205	80.4918	141.584	-16.6184	11.4508		-5.11848	-1.74004	42.6785	75.5235	-7.86241	11.0336		7.49388
-5.67652	-27.9321	962.607	1608.19	-215.205	-11.4489		-4.6452	-20.972	788.899	1462.91	-168.238	-1.74839		3.27645	-28.2985	11.8804	25.8508	-0.869796	10.882		0.590621	7.60121	129.133	222.269	-29.5567	4.93927		4.8151	1.9232	1033.5	1899.11	-227.899	-9.17062		0.279017	22.6205	81.1468	142.812	-16.7352	11.4508		-5.11848	-1.74004	42.459	75.1119	-7.77261	11.0336		7.34337
-5.67652	-27.749	962.392	1607.41	-215.193	-11.4449		-4.6452	-20.6057	786.061	1457.21	-167.606	-1.74033		3.27645	-28.2985	12.9726	27.8988	-1.08989	10.882		0.741139	7.41805	129.788	223.503	-29.6686	4.62321		4.8151	1.9232	1033.28	1899.06	-227.808	-9.17062		0.279017	22.4373	81.8036	144.05	-16.9283	11.4467		-5.11848	-1.74004	42.2412	74.7036	-7.75911	11.0336		7.19344
-5.67652	-27.5658	961.517	1605.77	-214.986	-11.4408		-4.94565	-20.0562	783.445	1451.55	-167.074	-1.41292		3.42697	-28.1153	14.2857	29.9863	-1.31984	10.574		0.741139	7.23488	130.443	224.737	-29.7854	4.61918		4.8151	1.74004	1033.28	1899.06	-227.808	-9.17465		0.279017	22.4373	82.239	144.866	-16.9553	11.4467		-5.11848	-1.74004	42.2412	74.7036	-7.75911	11.0336		7.34337
-5.6771	-27.3827	960.42	1604.07	-214.688	-11.1281		-4.94565	-19.6899	780.383	1445.07	-166.352	-1.40486		3.42697	-28.1153	15.3779	32.0343	-1.53993	10.574		0.741139	7.05172	131.317	226.383	-29.992	4.61515		4.8151	1.74004	1033.28	1899.06	-227.808	-9.17465		0.279017	22.4373	82.6763	145.686	-17.0586	11.4467		-5.11848	-1.9232	41.804	73.8897	-7.65581	11.0296		7.49388
-5.6771	-27.1995	959.108	1601.61	-214.378	-11.124		-4.79572	-19.1404	776.89	1438.14	-165.599	-1.39607		3.57749	-28.1153	16.9105	34.5395	-1.85967	10.262		0.891657	6.86856	131.972	227.617	-30.1039	4.2991		4.8151	1.74004	1033.06	1899.01	-227.717	-9.17465		0.279017	22.4373	82.6763	145.686	-17.0586	11.4467		-5.269	-1.9232	41.3667	73.0698	-7.55741	11.3416		7.34395
-5.6771	-27.0163	957.577	1598.73	-213.979	-11.12		-4.94624	-18.5909	773.395	1430.47	-164.856	-1.07196		3.57749	-27.9321	18.4382	37.398	-2.10676	10.2661		0.891657	6.6854	132.85	228.9	-30.3118	4.29507		4.8151	1.74004	1033.06	1899.01	-227.717	-9.17465		0.279017	22.4373	83.3362	146.555	-17.2529	11.4467		-5.269	-1.9232	40.9294	72.2499	-7.45411	11.3416		7.04351
-5.6771	-26.8332	955.828	1595.45	-213.566	-11.116		-5.24669	-18.0414	769.245	1422.31	-163.923	-0.744552		3.72801	-27.9321	19.7513	39.4916	-2.33671	9.95403		0.891657	6.50224	133.942	230.954	-30.5319	4.29104		4.8151	1.74004	1033.06	1899.01	-227.717	-9.17465		0.279017	22.4373	83.3362	146.555	-17.2529	11.4467		-5.269	-2.10636	40.2744	71.0278	-7.33732	11.3376		7.04351
-5.67769	-26.4669	954.079	1592.15	-213.152	-10.7992		-5.24669	-17.4919	764.867	1413.73	-162.89	-0.732463		3.72801	-27.749	21.2743	41.9887	-2.58351	9.95806		1.04217	6.31908	134.597	232.188	-30.6438	3.97499		4.8151	1.74004	1032.83	1898.97	-227.626	-9.17465		0.279017	22.4373	83.3362	146.555	-17.2529	11.4467		-5.269	-2.10636	39.6194	69.7997	-7.22052	11.3376		7.19344
-5.67769	-26.2837	951.893	1588.05	-212.636	-10.7952		-5.24669	-16.7593	759.848	1403.56	-161.819	-0.716345		3.87852	-27.749	23.0247	44.9021	-2.91676	9.64604		1.04217	6.13591	135.252	233.422	-30.7606	3.97096		4.8151	1.55687	1032.83	1898.97	-227.626	-9.17868		0.279017	22.4373	83.3362	146.555	-17.2529	11.4467		-5.269	-2.10636	38.9644	68.5715	-7.10373	11.3376		6.89299
-5.67769	-25.7342	949.046	1583.06	-211.925	-10.7831		-5.39721	-16.2098	755.038	1393.8	-160.765	-0.392233		4.02904	-27.749	24.1216	47.3115	-3.13224	9.33402		1.19269	5.95275	136.127	235.068	-30.9623	3.65491		4.8151	1.55687	1033.05	1899.74	-227.638	-9.17868		0.279017	22.4373	83.5539	146.963	-17.2664	11.4467		-5.269	-2.28952	37.8722	66.5295	-6.88364	11.3335		6.74306
-5.67828	-25.3679	946.205	1577.72	-211.292	-10.4663		-5.69765	-15.6603	749.578	1383.18	-159.599	-0.0648227		4.17956	-27.5658	25.6477	49.4459	-3.3754	9.02602		1.19269	5.76959	136.999	236.71	-31.0925	3.65088		4.8151	1.55687	1033.26	1900.15	-227.652	-9.17868		0.279017	22.4373	83.9912	147.783	-17.3697	11.4467		-5.41952	-2.28952	36.9976	64.8897	-6.68194	11.6456		7.04351
-5.52835	-25.1847	942.921	1571.93	-210.473	-10.4656		-5.69824	-14.7445	743.893	1371.77	-158.334	0.26405		4.33008	-27.5658	27.1754	52.3104	-3.6176	8.714		1.34321	5.58643	137.867	237.991	-31.2177	3.33482		4.8151	1.55687	1033.05	1900.47	-227.637	-9.17868		0.279017	22.4373	83.9912	147.783	-17.3697	11.4467		-5.41952	-2.28952	35.9054	62.8417	-6.46185	11.6456		7.19344
-5.67886	-24.6352	938.983	1564.89	-209.547	-10.1415		-5.69824	-14.195	737.559	1359.5	-156.952	0.276138		4.48059	-27.3827	28.4884	54.3979	-3.84755	8.40601		1.34321	5.22011	138.745	239.28	-31.4255	3.32677		4.8151	1.55687	1033.27	1900.87	-227.651	-9.17868		0.429535	22.2541	84.4284	148.609	-17.4681	11.1307		-5.41952	-2.47268	34.5905	60.7507	-6.15071	11.6415		7.19344
-5.67945	-24.0858	935.047	1557.5	-208.617	-9.82065		-5.84876	-13.4624	731.224	1347.23	-155.574	0.60428		4.63111	-27.3827	29.7984	56.8542	-4.07625	8.09398		1.19328	5.03694	139.4	240.514	-31.5472	3.32603		4.66458	1.37371	1033.7	1901.7	-227.759	-8.87068		0.429535	22.2541	85.0834	149.837	-17.5849	11.1307		-5.57003	-2.47268	33.2805	58.2945	-5.92201	11.9535		7.34337
-5.68004	-23.5363	930.672	1549.64	-207.583	-9.49983		-5.99928	-12.7297	724.665	1334.19	-154.107	0.932421		4.78163	-27.3827	31.1115	58.9477	-4.3062	7.78196		1.3438	4.85378	140.492	242.568	-31.7624	3.00998		4.8151	1.37371	1033.92	1902.47	-227.766	-9.18271		0.429535	22.2541	85.3012	150.245	-17.5984	11.1307		-5.57003	-2.47268	31.9705	55.8383	-5.68842	11.9535		7.34337
-5.68063	-22.9868	926.296	1541.79	-206.549	-9.17902		-5.99928	-11.9971	717.019	1319.46	-152.415	0.948539		4.93215	-27.1995	32.2019	60.9863	-4.4451	7.47397		1.3438	4.67062	140.928	243.39	-31.7894	3.00595		4.8151	1.37371	1034.36	1903.29	-227.869	-9.18271		0.429535	22.2541	85.7384	151.065	-17.7017	11.1307		-5.72055	-2.65584	30.6587	53.3845	-5.38342	12.2615		7.49388
-5.68063	-22.4373	920.823	1532.25	-205.217	-9.16693		-5.99928	-11.2644	709.597	1304.78	-150.891	0.964658		5.08267	-27.1995	33.5149	63.0798	-4.67504	7.16194		1.49431	4.48746	141.583	244.624	-31.9013	2.6899		4.8151	1.19055	1034.79	1904.48	-227.895	-9.18674		0.429535	22.071	86.1757	151.891	-17.805	11.1267		-5.72055	-2.65584	29.1261	50.8793	-5.05878	12.2615		7.49388
-5.68121	-21.7047	915.142	1522.29	-203.949	-8.84209		-6.29972	-10.5318	702.163	1290.1	-149.222	1.2961		5.23318	-27.1995	34.6054	65.1244	-4.81394	6.84992		1.49431	4.3043	142.02	245.45	-32.0046	2.68587		4.8151	1.19055	1035	1905.25	-227.907	-9.18674		0.429535	22.071	86.6111	152.708	-17.832	11.1267		-5.87107	-2.83901	27.3788	47.6092	-4.72679	12.5695		7.49388
-5.6818	-21.1552	909.233	1511.93	-202.591	-8.52128		-6.45024	-9.79915	694.075	1274.19	-147.431	1.62424		5.3837	-27.0163	35.2585	66.3431	-4.84955	6.54193		1.64483	4.12114	142.455	246.272	-32.0267	2.36982		4.8151	1.00739	1035.44	1906.07	-228.011	-9.19077		0.429535	22.071	87.0484	153.528	-17.9353	11.1267		-5.87107	-2.83901	25.8493	44.7413	-4.4034	12.5695		7.49388
-5.68239	-20.6057	902.668	1500.34	-201.039	-8.20046		-6.60076	-8.88334	685.331	1257.05	-145.523	1.95641		5.53422	-27.0163	36.3538	68.0284	-5.066	6.2299		1.64483	3.75481	143.11	247.512	-32.1435	2.36176		4.8151	1.00739	1036.09	1907.66	-228.126	-9.19077		0.430122	22.071	87.2661	153.936	-17.9488	10.8179		-6.02159	-2.83901	24.102	41.4652	-4.07141	12.8816		7.6444
-5.68297	-19.873	895.885	1488.34	-199.473	-7.87562		-6.75128	-8.15069	676.375	1239.86	-143.603	2.28455		5.68474	-26.8332	37.2266	69.6588	-5.1914	5.92191		1.79535	3.57165	143.546	248.335	-32.1656	2.04571		4.8151	0.824227	1036.75	1908.9	-228.243	-9.1948		0.580053	21.8878	87.7034	154.762	-18.0472	10.8106		-6.02159	-3.02217	22.1322	38.1461	-3.64347	12.8775		7.79492
-5.68356	-19.1404	888.445	1475.1	-197.715	-7.55078		-7.05231	-7.23488	667.414	1222.31	-141.687	2.92875		5.83525	-26.8332	37.8797	70.8835	-5.227	5.60989		1.79535	3.38849	143.763	248.749	-32.1791	2.04168		4.8151	0.824227	1037.4	1910.49	-228.359	-9.1948		0.430122	21.8878	87.9211	155.17	-18.0656	10.8139		-6.02159	-3.02217	20.1654	34.4583	-3.21679	12.8775		7.79551
-5.53422	-18.4077	880.794	1461.82	-196.014	-7.22923		-7.05231	-6.31908	657.354	1203.06	-139.387	2.94889		5.98577	-26.8332	38.7555	72.1571	-5.35366	5.29786		1.79535	3.20533	144.201	249.575	-32.2824	2.03765		4.8151	0.641066	1038.27	1912.13	-228.565	-9.19883		0.580053	21.7047	88.1388	155.584	-18.0742	10.8066		-6.17211	-3.02217	18.2004	30.774	-2.87129	13.1895		7.79551
-5.83525	-17.4919	872.697	1447.71	-194.148	-6.58504		-6.75186	-5.76959	647.082	1183.79	-137.14	2.64566		6.13629	-26.8332	39.1909	72.9736	-5.37576	4.98584		1.79594	3.02217	144.636	250.397	-32.3093	1.72489		4.8151	0.641066	1038.71	1913.31	-228.591	-9.19883		0.58064	21.7047	88.3566	155.992	-18.0877	10.4979		-6.02218	-3.20533	16.4531	27.5038	-2.52954	13.1822		7.79551
-5.68591	-16.7593	863.951	1432.38	-192.151	-6.26349		-6.75245	-5.03694	636.603	1164.1	-134.968	2.9705		6.28681	-26.65	39.6264	73.7841	-5.39787	4.67785		1.79594	2.83901	144.854	250.811	-32.3228	1.72086		4.8151	0.457904	1039.58	1914.96	-228.798	-9.20286		0.58064	21.7047	88.3566	155.992	-18.0877	10.4979		-6.02218	-3.20533	14.4832	24.1787	-2.1016	13.1822		7.79551
-5.83702	-16.0266	855.199	1417.05	-190.162	-5.62663		-7.0529	-4.3043	626.328	1144.09	-132.666	3.30194		6.58784	-26.65	39.8422	74.1888	-5.32528	4.0538		2.09639	2.65584	144.634	250.406	-32.2233	1.40151		4.8151	0.457904	1040.23	1916.55	-228.913	-9.20286		0.58064	21.5215	88.5743	156.406	-18.1012	10.4938		-6.17269	-3.20533	12.2987	20.0827	-1.66631	13.4942		7.79551
-5.98753	-15.294	845.789	1400.49	-187.981	-5.29849		-7.05349	-3.38849	614.736	1122.34	-130.041	3.63082		6.73836	-26.65	40.2826	74.646	-5.42494	3.74178		2.09639	2.47268	144.852	250.82	-32.2368	1.39748		4.8151	0.274742	1041.11	1918.2	-229.12	-9.20688		0.731157	21.5215	88.5743	156.406	-18.0963	10.1818		-6.17269	-3.20533	10.5515	16.8066	-1.32942	13.4942		7.94602
-5.83878	-14.3782	835.731	1383.06	-185.749	-4.66419		-7.05349	-2.65584	602.935	1100.19	-127.481	3.64693		6.73836	-26.4669	40.4985	75.0449	-5.36214	3.74581		2.09639	2.28952	145.07	251.234	-32.2503	1.39345		4.96562	0.274742	1041.76	1920.15	-229.231	-9.51891		0.731157	21.5215	88.5678	156.042	-18.0197	10.1818		-6.17269	-3.38849	8.8042	13.5364	-0.992538	13.4902		8.09654
-5.98988	-13.8287	825.231	1365.18	-183.347	-4.03135		-7.20459	-2.10636	591.795	1078.91	-125.197	4.27977		7.0394	-26.4669	40.4966	75.0414	-5.27605	3.12176		2.09697	2.10636	145.501	251.695	-32.277	1.0807		5.11555	0.0915808	1042.42	1921.74	-229.341	-9.52624		0.731157	21.3383	88.3482	155.636	-17.9299	10.1778		-6.32321	-3.38849	6.83433	10.2114	-0.569496	13.8022		7.94661
-5.99047	-13.0961	814.506	1346.52	-180.849	-3.70651		-7.65556	-1.37371	580.211	1056.45	-122.666	4.92323		7.0394	-26.4669	40.2771	74.6298	-5.18626	3.12176		2.09697	1.9232	145.281	251.289	-32.1872	1.07667		5.11555	-0.0915808	1043.51	1923.8	-229.561	-9.53027		0.731157	21.3383	88.1287	155.224	-17.8401	10.1778		-6.32321	-3.38849	5.30015	6.98213	-0.24582	13.8022		8.09713
-5.99164	-12.3634	802.7	1326.54	-178.208	-3.07294		-7.65614	-0.641066	567.75	1033.43	-119.911	5.24808		7.18991	-26.4669	40.2752	74.6263	-5.10507	2.80974		2.09697	1.74004	145.061	250.884	-32.0974	1.07264		5.11555	-0.0915808	1044.6	1925.85	-229.781	-9.53027		0.881675	21.1552	87.6914	154.41	-17.7319	9.86173		-6.32321	-3.38849	3.55289	3.70602	0.091066	13.8022		8.24706
-5.99282	-11.6308	790.656	1305.42	-175.399	-2.43937		-7.35628	0.0915808	555.076	1009.64	-117.211	5.2576		7.34043	-26.4669	40.0557	74.2147	-5.01038	2.49771		2.24749	1.55687	145.061	250.89	-32.0925	0.756586		5.11555	-0.0915808	1045.25	1927.44	-229.897	-9.53027		0.881675	21.1552	87.2541	153.59	-17.6286	9.86173		-6.32321	-3.38849	1.80074	0.78916	0.505502	13.8022		8.24765
-5.84347	-10.8981	778.186	1284.21	-172.559	-2.11783		-7.5068	0.824227	542.845	986.315	-114.706	5.58574		7.49095	-26.4669	39.8361	73.803	-4.91569	2.18569		2.24749	1.55687	144.842	250.478	-32.0027	0.756586		5.11555	-0.274742	1046.13	1929.08	-230.104	-9.5343		0.881675	21.1552	86.3747	152.31	-17.3445	9.86173		-6.47373	-3.38849	0.49075	-1.66706	0.7342	14.1143		8.24765
-5.99517	-10.3486	765.711	1262.65	-169.728	-1.17627		-7.95777	1.37371	529.942	962.121	-111.863	6.22517		7.49095	-26.4669	39.6166	73.3913	-4.82589	2.18569		2.24749	1.37371	144.842	250.484	-32.0027	0.752556		5.11555	-0.457904	1047	1931.09	-230.233	-9.53832		0.881675	20.972	85.9374	151.496	-17.2412	9.8577		-6.47373	-3.57165	-0.601516	-3.70911	0.954291	14.1102		8.39816
-6.14627	-9.61598	752.144	1239.75	-166.6	-0.539401		-7.95777	2.28952	516.385	936.686	-108.888	6.24532		7.64147	-26.4669	39.1775	72.568	-4.6414	1.87367		2.24749	1.37371	144.622	250.072	-31.9129	0.752556		5.11555	-0.457904	1047.87	1932.73	-230.439	-9.53832		0.881675	20.972	85.0629	149.856	-17.0346	9.8577		-6.47373	-3.57165	-1.69378	-5.75711	1.17438	14.1102		8.39816
-5.99693	-8.88334	739.237	1217	-163.734	-0.217857		-7.80784	2.83901	502.625	911.222	-106.049	6.25411		7.79198	-26.4669	38.7402	71.7481	-4.53321	1.56164		2.39801	1.19055	144.403	249.667	-31.8182	0.436504		5.11555	-0.641066	1048.96	1934.78	-230.659	-9.54235		0.881675	20.972	84.1883	148.216	-16.828	9.8577		-6.47373	-3.57165	-2.56649	-7.39344	1.30468	14.1102		8.54868
-6.29855	-8.33385	725.011	1193.24	-160.492	0.727003		-8.10887	3.38849	489.297	886.213	-103.252	6.89024		7.79198	-26.4669	38.5206	71.3364	-4.44342	1.56164		2.39801	1.19055	143.962	249.209	-31.7136	0.436504		5.26606	-0.641066	1049.61	1936.37	-230.77	-9.85438		0.881675	20.972	83.3138	146.577	-16.6214	9.8577		-6.47373	-3.57165	-3.66365	-9.08219	1.60232	14.1102		8.54868
-6.14921	-7.78437	710.352	1168.3	-157.134	1.04452		-8.10887	3.75481	475.952	860.843	-100.29	6.8983		8.09243	-26.4669	38.0834	70.5166	-4.33036	1.24632		2.39801	1.19055	143.743	248.798	-31.6239	0.436504		5.26606	-0.641066	1050.06	1937.55	-230.874	-9.85438		0.881675	20.972	82.2197	144.525	-16.325	9.8577		-6.47373	-3.57165	-3.88137	-9.49042	1.61582	14.1102		8.54868
-6.3009	-7.23488	695.263	1142.9	-153.836	1.98608		-8.10946	4.67062	461.952	834.227	-97.212	7.22718		8.09243	-26.4669	37.8638	70.1049	-4.24056	1.24632		2.39801	1.00739	143.743	248.804	-31.6239	0.432474		5.26606	-0.641066	1050.93	1939.19	-231.08	-9.85438		0.881675	20.972	81.1225	142.836	-16.0273	9.8577		-6.47373	-3.57165	-3.88137	-9.49042	1.61582	14.1102		8.54868
-6.30207	-6.6854	680.378	1117.55	-150.467	2.61562		-7.8096	5.22011	447.314	807.483	-94.0842	7.23267		8.09243	-26.4669	37.4265	69.285	-4.13726	1.24632		2.39801	1.00739	143.743	248.804	-31.6239	0.432474		5.26606	-0.824227	1051.37	1940.02	-231.183	-9.85841		0.881675	20.7888	80.0238	140.43	-15.7307	9.85367		-6.47373	-3.57165	-3.88137	-9.49042	1.61582	14.1102		8.84913
-6.15332	-6.31908	664.406	1090.52	-146.875	3.23783		-8.11005	5.40327	433.538	781.664	-91.1057	7.55202		8.09243	-26.4669	37.4265	69.285	-4.13726	1.24632		2.39801	1.00739	143.743	248.804	-31.6239	0.432474		5.26606	-0.824227	1051.8	1941.2	-231.209	-9.85841		0.881675	20.7888	78.9315	138.382	-15.5106	9.85367		-6.47373	-3.57165	-3.22149	-8.62155	1.42147	14.1102		8.84913
-6.30501	-5.76959	648.861	1064.31	-143.317	4.17939		-8.11005	6.13591	418.89	754.911	-87.9098	7.56814		8.09243	-26.4669	36.7666	68.4161	-3.94292	1.24632		2.39801	1.00739	143.743	248.804	-31.6239	0.432474		5.26606	-0.824227	1052.24	1942.02	-231.312	-9.85841		0.881675	20.7888	77.6197	135.922	-15.2007	9.85367		-6.47373	-3.57165	-2.34877	-6.98522	1.29118	14.1102		8.84913
-6.15625	-5.40327	633.112	1037.33	-139.891	4.8016		-7.81019	6.6854	404.022	727.032	-84.6916	7.57363		8.09243	-26.4669	36.7666	68.4161	-3.94292	1.24632		2.39801	1.00739	143.743	248.804	-31.6239	0.432474		5.26606	-0.824227	1052.68	1942.84	-231.416	-9.85841		0.881675	20.7888	76.3079	133.462	-14.8908	9.85367		-6.47373	-3.57165	-1.25651	-4.93722	1.07109	14.1102		8.84913
-6.15743	-5.03694	616.044	1009.34	-136.005	5.42711		-7.9607	7.05172	389.598	700.344	-81.668	7.89371		8.09243	-26.4669	36.7666	68.4161	-3.94292	1.24632		2.39801	1.19055	143.962	249.209	-31.7136	0.436504		5.26606	-0.824227	1052.68	1942.84	-231.416	-9.85841		0.881675	20.7888	74.9961	131.003	-14.5809	9.85367		-6.32321	-3.57165	0.273031	-2.06933	0.75259	13.7982		8.99906
-6.45905	-4.85378	599.187	980.672	-132.142	6.36391		-7.96129	7.41805	375.605	674.111	-78.6662	8.2105		8.09243	-26.4669	37.4265	69.285	-4.13726	1.24632		2.39801	1.19055	144.622	250.078	-31.908	0.436504		5.26606	-1.00739	1052.89	1943.25	-231.429	-9.86244		0.881675	20.7888	73.4616	128.494	-14.18	9.85367		-6.32321	-3.38849	2.23801	1.60905	0.402206	13.8022		9.14958
-6.31029	-4.48746	582.339	952.37	-128.418	6.98612		-7.81136	7.96753	361.172	647.414	-75.5549	8.21929		8.09243	-26.4669	37.6443	69.6932	-4.15076	1.24632		2.39801	1.19055	145.06	250.898	-32.0113	0.436504		5.26606	-1.00739	1052.68	1942.84	-231.416	-9.86244		0.881675	20.7888	71.9321	125.626	-13.8566	9.85367		-6.32321	-3.38849	4.86287	6.16224	-0.142524	13.8022		9.14958
-6.16154	-4.48746	564.389	922.75	-124.318	7.60027		-7.36098	8.33385	346.093	620.219	-72.3177	7.90872		8.09243	-26.4669	38.3011	70.9248	-4.34385	1.24632		2.24749	1.37371	145.497	251.712	-32.1195	0.752556		5.26606	-0.824227	1052.68	1942.84	-231.416	-9.85841		0.881675	20.7888	70.6203	123.166	-13.5467	9.85367		-6.17269	-3.38849	7.48284	11.0747	-0.604812	13.4902		8.99965
-5.86226	-4.3043	546.667	893.537	-120.381	7.90643		-7.21105	8.51702	331.877	593.942	-69.22	7.90946		8.09243	-26.2837	38.9561	72.1469	-4.46065	1.25035		2.24749	1.37371	146.371	253.352	-32.3261	0.752556		5.26606	-0.824227	1052.24	1942.02	-231.312	-9.85841		0.881675	20.7888	69.0858	120.658	-13.1458	9.85367		-6.32262	-3.20533	11.2	17.6699	-1.37451	13.4975		9.14958
-6.16389	-4.12114	529.157	864.368	-116.401	8.84323		-7.36157	8.88334	317.224	566.84	-66.0287	8.22954		7.79198	-26.2837	40.0502	74.1984	-4.7668	1.56567		2.24749	1.55687	147.688	255.446	-32.7135	0.756586		5.26606	-0.824227	1051.81	1940.84	-231.287	-9.85841		0.881675	20.7888	67.9936	118.61	-12.9257	9.85367		-6.17211	-3.20533	15.1348	24.6793	-2.14793	13.1855		9.14958
-6.16506	-3.93797	511.211	834.383	-112.384	9.4647		-7.36157	9.24966	302.36	539.695	-62.8956	8.2376		7.79198	-26.1005	41.3651	76.2894	-5.07794	1.5697		2.24749	1.55687	148.567	257.447	-32.9204	0.756586		5.26606	-0.641066	1050.93	1939.19	-231.08	-9.85438		0.881675	20.7888	66.6817	116.15	-12.6158	9.85367		-6.02159	-3.20533	19.289	32.821	-2.9339	12.8735		8.99965
-6.0163	-3.93797	493.043	804.354	-108.271	10.0789		-7.36216	9.43282	288.153	513.421	-59.8806	8.55035		7.79198	-26.1005	42.8964	79.1607	-5.47763	1.5697		2.24749	1.74004	150.321	260.362	-33.4111	0.760615		5.26606	-0.641066	1049.84	1937.15	-230.86	-9.85438		0.881675	20.7888	65.8072	114.51	-12.4092	9.85367		-6.02159	-3.02217	24.5338	42.2807	-3.94581	12.8775		9.14958
-6.168	-3.93797	475.098	774.375	-104.258	11.0083		-7.51267	9.61598	273.935	487.507	-56.7914	8.8664		7.64147	-25.7342	44.6486	82.0657	-5.89696	1.88979		2.09697	1.9232	151.633	262.816	-33.7259	1.07667		5.26606	-0.641066	1048.53	1934.69	-230.55	-9.85438		0.881675	20.7888	64.7149	112.462	-12.1891	9.85367		-5.72055	-3.02217	30.2159	52.5662	-5.05123	12.2535		9.14958
-5.86931	-3.75481	456.281	743.477	-100.1	11.6232		-7.21222	9.79915	259.066	460.727	-53.571	8.55511		7.64147	-25.551	46.8445	86.1613	-6.49128	1.89381		2.09697	2.10636	153.824	266.55	-34.3199	1.0807		5.11555	-0.457904	1047.21	1931.86	-230.245	-9.53832		0.881675	20.7888	63.6178	110.774	-11.8915	9.85367		-5.57003	-2.83901	36.553	64.0739	-6.27834	11.9455		9.14958
-6.021	-3.93797	437.895	713.046	-95.9832	12.5487		-7.06229	9.79915	245.294	435.641	-50.6531	8.55181		7.64147	-25.3679	49.029	90.2513	-6.93146	1.89784		2.09697	2.28952	156.233	270.692	-34.9275	1.08473		5.11555	-0.274742	1045.47	1928.21	-229.909	-9.5343		0.881675	20.7888	63.1805	109.954	-11.7882	9.85367		-5.71997	-2.83901	43.3274	76.4075	-7.61851	11.9488		9.14958
-6.02218	-3.93797	419.5	682.607	-91.7837	13.1661		-7.06229	9.98231	231.735	410.597	-47.7533	8.55584		7.49095	-25.1847	52.093	95.6219	-7.66068	2.2139		2.09697	2.47268	158.862	275.246	-35.6248	1.08876		5.11555	-0.274742	1043.28	1924.12	-229.469	-9.5343		0.881675	20.7888	62.306	108.314	-11.5816	9.85367		-5.56945	-2.65584	50.9745	90.3714	-9.0792	11.6408		9.14958
-5.87342	-3.93797	400.244	650.892	-87.4508	13.7803		-6.76185	10.1655	217.738	385.453	-44.6632	8.24455		7.34102	-24.8184	55.157	100.987	-8.38987	2.22525		2.09697	2.83901	161.708	280.203	-36.3356	1.09682		5.11555	-0.0915808	1041.1	1919.65	-229.03	-9.53027		0.731157	20.7888	62.306	108.314	-11.5865	10.1657		-5.26841	-2.47268	58.8458	105.108	-10.6251	11.0208		9.14958
-5.87518	-4.3043	382.068	620.877	-83.341	14.6984		-6.61192	10.1655	204.404	361.187	-41.8486	8.24125		7.34102	-24.6352	58.8759	107.585	-9.23099	2.22928		2.09697	3.02217	164.992	285.985	-37.1497	1.10085		4.96503	0.0915808	1038.26	1914.32	-228.402	-9.21421		0.731157	20.7888	61.8687	107.494	-11.4832	10.1657		-5.11789	-2.28952	68.0224	121.94	-12.4092	10.7128		9.3001
-6.02687	-4.48746	362.804	589.169	-79.0163	15.6238		-6.4614	10.1655	191.506	337.741	-39.1374	7.92923		7.1905	-24.2689	62.8144	114.59	-10.1668	2.54937		2.09697	3.20533	168.495	292.179	-38.0537	1.10487		4.96503	0.274742	1035.42	1908.63	-227.846	-9.21018		0.731157	20.7888	62.306	108.314	-11.5865	10.1657		-4.81686	-2.28952	77.4263	139.188	-14.2797	10.0887		9.14958
-5.72819	-4.67062	344.2	559.051	-74.7941	16.2306		-6.31147	9.98231	178.384	314.249	-36.2587	7.9219		7.1905	-23.9026	67.6306	122.871	-11.3056	2.55743		1.94645	3.57165	172.658	299.236	-39.1568	1.42496		4.81451	0.641066	1031.93	1902.06	-227.101	-8.8901		0.731157	20.7888	62.7432	109.134	-11.6898	10.1657		-4.66634	-2.10636	87.9129	158.476	-16.2974	9.78074		9.14958
-5.72936	-4.85378	326.247	529.078	-70.7754	16.8441		-6.31147	10.1655	166.132	292.023	-33.5913	7.92593		7.1905	-23.5363	72.2241	131.104	-12.3533	2.56548		1.94645	3.75481	176.603	306.611	-40.1643	1.42899		4.81451	1.00739	1027.99	1894.67	-226.247	-8.88204		0.881675	20.7888	63.1805	109.954	-11.7882	9.85367		-4.36531	-1.9232	99.2771	179.041	-18.518	9.16072		9.14958
-5.27957	-5.22011	307.858	499.016	-66.6377	16.8261		-6.16154	9.98231	153.89	269.811	-30.9968	7.9186		7.1905	-22.9868	77.4726	140.558	-13.5178	2.57757		1.94645	3.93797	181.64	315.313	-41.4692	1.43302		4.81392	1.19055	1024.06	1886.93	-225.472	-8.56929		0.881675	20.7888	64.2728	112.002	-12.0082	9.85367		-4.06427	-1.74004	111.083	200.788	-20.8422	8.54071		9.14958
-5.43126	-5.58643	289.677	469.36	-62.4553	17.7475		-6.16154	9.79915	141.862	248.37	-28.4195	7.91457		7.04057	-22.6205	83.381	150.888	-14.8815	2.58893		1.79652	4.12114	186.896	324.424	-42.7924	1.44034		4.51348	1.37371	1019.91	1878.42	-224.616	-8.24994		0.881675	20.7888	65.8072	114.51	-12.4092	9.85367		-4.06368	-1.37371	123.764	224.168	-23.3828	8.24004		9.14958
-5.2825	-5.76959	271.295	439.657	-58.404	18.3576		-5.86109	9.79915	130.275	227.381	-25.9369	7.59925		7.19109	-22.2541	89.5089	161.629	-16.3253	2.28497		1.64601	4.3043	192.585	334.717	-44.2177	1.7564		4.36296	1.74004	1015.1	1869.39	-223.56	-7.92985		0.881675	20.7888	67.3367	117.378	-12.7326	9.85367		-3.76265	-1.19055	137.313	248.829	-26.0436	7.62002		9.14958
-5.13375	-6.50224	253.783	410.884	-54.484	18.9557		-5.71116	9.61598	119.994	208.495	-23.7688	7.59192		7.04057	-21.7047	96.3014	173.594	-17.9734	2.60908		1.64601	4.67062	198.715	345.462	-45.7427	1.76446		4.51289	2.10636	1009.86	1859.18	-222.47	-7.92509		0.881675	20.7888	69.5231	121.478	-13.2491	9.85367		-3.61213	-1.00739	151.741	275.491	-28.9162	7.31203		9.14958
-5.13492	-6.86856	236.049	382.05	-50.4778	19.5651		-5.56064	9.43282	109.059	189.103	-21.4067	7.27587		7.04057	-21.1552	103.739	186.786	-19.6557	2.62117		1.64601	4.85378	205.291	357.035	-47.4487	1.76849		4.21185	2.47268	1004.18	1848.52	-221.289	-7.29299		0.881675	20.7888	72.3675	126.443	-13.8836	9.85367		-3.16058	-0.641066	166.817	303.011	-31.8192	6.38402		9.14958
-4.98617	-7.41805	218.327	353.227	-46.6209	20.1671		-5.56064	9.43282	99.001	170.981	-19.2572	7.27587		7.04116	-20.6057	111.177	199.977	-21.3379	2.32453		1.49549	5.22011	212.296	369.419	-49.1852	2.08857		4.06134	2.83901	998.057	1836.67	-219.924	-6.97291		0.881675	20.7888	75.2089	131.77	-14.5169	9.85367		-3.00947	-0.457904	182.778	332.178	-35.0164	5.7673		9.14958
-4.98734	-7.96753	201.69	326.088	-42.9124	20.7725		-5.26019	9.24966	89.3804	153.685	-17.2014	6.95652		7.04116	-20.0562	119.712	214.857	-23.3178	2.33662		1.49549	5.40327	220.178	383.086	-51.1246	2.0926		3.76089	3.20533	991.506	1824.01	-218.615	-6.64953		0.881675	20.7888	78.4971	137.92	-15.3313	9.85367		-2.85896	-0.0915808	199.824	363.023	-38.3571	5.46334		9.14958
-4.68807	-8.70018	184.826	298.544	-39.1027	21.0585		-5.11026	9.0665	80.4101	137.256	-15.2669	6.94919		7.04174	-19.5067	128.462	230.508	-25.3099	2.03998		1.49549	5.58643	227.626	396.661	-53.036	2.09663		3.61037	3.75481	984.727	1810.93	-217.133	-6.32541		0.731745	20.7888	82.8728	145.756	-16.3704	9.85696		-2.70844	0.274742	217.309	395.411	-41.8002	5.15937		9.14958
-4.38879	-9.24966	167.976	271.358	-35.3712	21.3485		-5.11026	8.88334	71.664	121.6	-13.4273	6.94516		7.04174	-18.7741	137.662	246.613	-27.4844	2.0561		1.49549	5.76959	236.605	412.017	-55.273	2.10066		3.60978	3.93797	977.302	1796.63	-215.607	-6.01266		0.731745	20.7888	87.2468	153.589	-17.3283	9.85696		-2.4074	0.641066	235.454	428.669	-45.4327	4.54339		9.14958
-4.38938	-9.98231	152.204	245.862	-31.7914	21.6411		-4.96033	8.88334	63.1356	106.346	-11.5964	6.94186		7.04174	-18.2246	147.726	264.361	-29.7877	2.06819		1.19504	6.13591	245.15	427.275	-57.4918	2.42404		3.15882	4.3043	969.867	1782.33	-214.018	-5.37726		0.881675	20.7888	92.7149	163.473	-18.5777	9.85367		-1.95644	0.824227	254.911	464.392	-49.3702	3.92007		9.14958
-4.09011	-10.5318	136.229	220.316	-28.2665	21.9312		-4.96033	8.70018	55.4818	92.7378	-9.977	6.93783		7.04233	-17.3088	157.796	282.458	-32.0912	1.77961		0.894592	6.31908	255.001	444.634	-59.944	2.74339		3.0083	5.03694	961.125	1765.91	-212.109	-5.04911		0.731745	20.7888	98.1829	173.357	-19.8369	9.85696		-1.80533	1.19055	275.674	501.838	-53.4757	3.30738		9.14958
-4.09128	-11.2644	120.904	195.642	-24.8678	22.5325		-4.8104	8.51702	48.2653	79.9496	-8.45598	6.93051		6.89181	-16.7593	168.959	301.899	-34.7733	2.10373		0.894592	6.50224	265.078	462.403	-62.4777	2.74742		3.00771	5.40327	952.388	1749.15	-210.273	-4.73233		0.581227	20.972	104.53	185.236	-21.303	10.173		-1.5043	1.9232	295.999	539.539	-57.4709	2.69945		9.14958
-3.94194	-11.8139	106.014	171.779	-21.4913	22.8258		-4.65988	8.51702	41.4842	67.9719	-6.96194	6.61848		6.74188	-16.0266	180.116	321.689	-37.3015	2.12314		0.894592	6.6854	275.586	480.993	-65.1131	2.75145		2.85719	5.76959	943.214	1731.57	-208.339	-4.41225		0.731745	20.972	111.31	197.58	-22.8623	9.86099		-1.35319	2.28952	317.424	578.577	-61.7698	2.08677		9.14958
-3.79259	-12.3634	91.7865	148.788	-18.3854	23.1192		-4.65988	8.33385	35.363	56.869	-5.66714	6.61445		6.74188	-15.1108	191.939	342.706	-40.0958	2.14329		0.894592	7.05172	286.976	500.495	-68.034	2.75951		2.55616	6.31908	933.595	1713.16	-206.305	-3.77611		0.731745	20.7888	119.185	211.615	-24.6478	9.85696		-1.20267	2.83901	340.151	620.068	-66.3008	1.78683		9.14958
-3.64325	-12.9129	77.5537	126.157	-15.2019	23.4125		-4.50995	8.15069	29.676	46.9487	-4.46952	6.60713		6.59137	-14.3782	203.987	364.503	-42.9851	2.47143		0.744075	7.23488	298.585	521.135	-70.9723	3.07556		2.40564	6.86856	923.537	1693.93	-204.087	-3.452		0.581227	20.7888	127.062	226.368	-26.4373	10.169		-0.901638	3.20533	363.316	662.384	-70.9302	1.17084		9.14958
-3.64384	-13.4624	63.9809	104.394	-12.2177	23.7092		-4.50995	7.96753	24.8601	37.9406	-3.40802	6.6031		6.44085	-13.4624	216.236	386.335	-45.7335	2.8036		0.594144	7.41805	310.407	541.822	-73.9238	3.08289		2.40505	7.23488	912.393	1673.02	-201.72	-3.13522		0.581227	20.972	136.03	242.44	-28.4429	10.173		-0.299567	3.93797	386.703	705.458	-75.5635	-0.06113		9.14958
-3.49449	-14.0119	51.5034	84.3163	-9.44989	24.0025		-4.50995	7.96753	20.4861	30.1079	-2.4501	6.6031		6.44085	-12.7297	229.376	409.459	-48.9152	2.81972		0.594144	7.78437	322.671	563.685	-76.9739	3.09095		1.95409	7.78437	901.462	1652.16	-199.38	-2.49578		0.731157	20.972	145.66	260.113	-30.7133	10.1697		0.000880725	4.3043	410.749	749.413	-80.4011	-0.368392		9.14958
-3.49508	-14.7445	39.0258	64.2447	-6.687	24.2951		-4.50995	7.96753	16.1091	22.6378	-1.49094	6.6031		6.29092	-12.1802	243.16	433.812	-52.0644	2.83511		0.744662	8.15069	335.375	586.371	-80.1988	2.78698		1.80357	8.51702	889.656	1629.65	-196.825	-2.16764		0.430709	20.7888	155.94	278.656	-33.0386	10.481		0.151398	4.85378	435.666	795.36	-85.3725	-0.668327		9.14958
-3.34574	-15.294	27.2051	45.3988	-4.11232	24.5884		-4.2095	7.78437	12.8323	16.4998	-0.820898	6.28374		6.44143	-11.4476	256.503	457.702	-55.0994	2.5392		0.594144	8.15069	349.606	611.212	-83.7579	3.09901		1.50253	9.0665	877.42	1606.69	-194.248	-1.53151		0.430709	20.972	166.651	298.366	-35.3799	10.485		0.602951	5.40327	461.242	842.177	-90.5285	-1.59231		9.14958
-3.04588	-15.8435	16.0425	27.4183	-1.6508	24.5697		-4.2095	7.78437	9.98791	11.5349	-0.18637	6.28374		6.2915	-10.715	270.733	482.87	-58.4298	2.55862		0.293696	8.33385	363.839	636.772	-87.3208	3.41836		1.35202	9.61598	864.517	1582.49	-191.394	-1.2074		0.58064	20.972	178.034	318.956	-38.0647	10.4817		0.903987	5.76959	487.686	890.274	-95.8194	-2.20829		9.14958
-3.04646	-16.2098	5.53018	10.2986	0.684451	24.8704		-4.2095	7.60121	7.58076	7.39591	0.344861	6.27971		6.14157	-9.79915	284.959	508.392	-61.6826	2.58207		0.143765	8.70018	378.065	661.961	-90.8022	3.42971		1.2015	10.3486	851.406	1557.88	-188.606	-0.879254		0.430122	20.7888	190.504	341.96	-40.9019	10.7897		1.20502	6.31908	514.35	939.498	-101.123	-2.82025		9.14958
-3.04705	-16.7593	-4.97283	-6.09242	3.01912	25.1671		-4.2095	7.60121	5.83351	4.1198	0.681747	6.27971		6.14157	-9.0665	299.406	534.336	-65.0967	2.59818		0.294283	9.0665	392.958	688.383	-94.5449	3.12575		0.900464	10.715	838.3	1532.93	-185.899	-0.247149		0.430122	20.6057	203.403	365.781	-43.7597	10.7857		1.50606	6.86856	541.674	989.591	-106.621	-3.43221		9.14958
-2.89712	-17.1256	-14.1703	-21.1151	5.04813	25.1557		-4.2095	7.60121	4.51863	2.02282	0.992887	6.27971		6.14157	-8.51702	314.728	561.558	-68.6423	2.61027		0.143765	9.24966	408.511	715.68	-98.4916	3.4418		0.448911	11.4476	824.528	1506.73	-182.927	0.705039		0.430122	20.7888	217.183	390.508	-46.9028	10.7897		1.95702	7.23488	569.662	1040.92	-112.308	-4.0515		8.99965
-2.74778	-17.4919	-22.9304	-35.318	6.97381	25.4531		-4.2095	7.60121	3.86363	0.794711	1.10968	6.27971		6.29209	-7.60121	330.053	588.772	-72.2593	2.3184		-0.00616508	9.43282	424.709	744.204	-102.477	3.44913		0.298393	12.1802	809.878	1479.25	-179.737	1.03318		0.430122	20.7888	231.406	416.423	-50.1495	10.7897		2.40858	7.78437	597.855	1093.01	-117.93	-4.97548		8.84913
-2.59785	-17.8583	-31.2456	-48.7023	8.79468	25.4417		-4.2095	7.60121	3.42636	-0.0251763	1.21298	6.27971		6.29209	-6.6854	345.586	616.393	-75.8169	2.33855		-0.156096	9.79915	441.125	773.129	-106.476	3.46049		0.297806	12.5466	794.578	1450.92	-176.425	1.34996		0.279604	20.7888	246.499	444.34	-53.6065	11.1018		2.7102	8.33385	626.485	1145.92	-123.66	-5.89616		8.84913
-2.59843	-18.2246	-38.9088	-60.4957	10.4951	25.7424		-4.2095	7.60121	3.86363	0.794711	1.10968	6.27971		6.29209	-6.13591	361.123	644.386	-79.3748	2.35063		-0.156096	10.1655	457.542	802.058	-110.547	3.46855		0.297219	12.9129	779.713	1422.69	-173.218	1.66675		0.280192	20.972	262.242	473.114	-57.0987	10.7971		3.16116	8.88334	655.562	1199.66	-129.567	-6.51142		8.84913
-2.4485	-18.5909	-45.9186	-71.7851	12.0827	25.731		-4.2095	7.60121	4.51863	2.02282	0.992887	6.27971		6.44261	-5.40327	377.318	672.519	-83.1231	2.05473		-0.156096	10.5318	474.407	831.809	-114.799	3.47661		-0.00381648	13.4624	764.189	1393.58	-169.827	2.30288		0.280192	20.7888	278.436	503.084	-60.7724	10.793		3.61272	9.0665	685.514	1255.04	-135.68	-7.44345		8.84913
-2.4485	-18.9572	-52.2639	-81.8443	13.4708	25.723		-4.2095	7.60121	5.83351	4.1198	0.681747	6.27971		6.44261	-4.67062	393.303	701.328	-86.862	2.07085		-0.306613	10.715	491.269	861.563	-118.979	3.79266		-0.304852	14.0119	748.227	1363.65	-166.332	2.93902		0.58064	20.7888	295.5	534.326	-64.6427	10.4777		4.06427	9.43282	715.681	1311.19	-141.805	-8.37147		8.84913
-2.44909	-19.1404	-57.9589	-91.0427	14.7423	26.0276		-4.2095	7.60121	7.36305	6.98768	0.358359	6.27971		6.44261	-3.93797	409.715	730.235	-90.7038	2.08697		-0.457131	10.8981	508.997	892.954	-123.288	4.10871		-0.605887	14.5613	732.27	1333.36	-162.914	3.57515		0.430709	20.7888	313.646	567.614	-68.6698	10.481		4.9662	9.79915	746.285	1368.16	-148.019	-9.6181		8.84913
-2.29916	-19.3236	-62.7762	-98.964	15.8109	26.0203		-4.2095	7.78437	9.33292	10.3068	-0.0695754	6.28374		6.44261	-3.20533	425.912	759.092	-94.456	2.10308		-0.607649	11.4476	526.514	923.924	-127.585	4.43282		-0.756405	15.1108	715.222	1301.74	-159.271	3.89926		0.430709	20.972	332.02	601.306	-72.7834	10.485		5.41776	9.98231	777.543	1426.37	-154.364	-10.5501		8.84913
-2.29916	-19.6899	-67.3694	-106.106	16.7845	26.0123		-4.2095	7.78437	11.7352	14.811	-0.523256	6.28374		6.14275	-2.65584	442.551	788.415	-98.3988	2.12177		-0.758166	11.6308	544.04	955.274	-132.035	4.74888		-1.05744	15.6603	698.17	1269.77	-155.632	4.5354		0.731157	20.972	350.613	635.416	-76.977	10.1697		5.86931	9.98231	809.018	1484.98	-160.647	-11.4862		8.84913
-2.14923	-19.873	-71.0945	-111.98	17.633	26.0049		-4.2095	7.78437	14.5796	19.7759	-1.15778	6.28374		6.29268	-1.9232	458.959	817.681	-102.158	2.13459		-0.908097	11.8139	562.218	987.124	-136.527	4.7562		-1.35848	16.0266	680.894	1237.75	-151.826	5.1675		0.731157	20.972	370.308	671.576	-81.4783	10.1697		6.62131	9.98231	840.501	1543.96	-167.072	-12.7376		8.84913
-2.14923	-19.873	-74.1597	-116.99	18.2823	26.0049		-4.35943	7.96753	17.6482	25.5078	-1.88727	6.29107		6.14275	-1.19055	475.603	847.359	-106.096	2.15401		-1.35906	12.1802	580.823	1019.79	-141.054	5.39161		-1.35906	16.5761	662.742	1204.08	-147.803	5.48832		0.58064	20.7888	390.654	708.609	-86.101	10.4777		7.07228	9.79915	872.857	1603.87	-173.715	-13.369		8.84913
-1.9993	-20.0562	-76.5699	-120.766	18.8196	25.9976		-4.35943	7.96753	21.1476	31.7008	-2.63859	6.29107		5.99282	-0.457904	492.892	877.543	-110.151	2.17342		-1.50958	12.5466	598.773	1051.22	-145.454	5.71169		-1.20913	16.7593	644.82	1170.84	-143.943	5.48905		0.581227	20.6057	411.645	746.867	-90.7578	10.165		7.67376	9.43282	905.865	1665.37	-180.469	-14.3164		8.84913
-1.9993	-20.2394	-78.5397	-124.086	19.2476	25.9936		-4.50995	8.15069	24.8647	38.296	-3.4083	6.60713		5.99223	0.0915808	508.867	906.357	-113.812	2.49424		-1.65951	12.9129	616.078	1082.15	-149.738	5.72305		-1.51017	17.1256	626.671	1137.18	-140.007	6.12115		0.881675	20.6057	432.87	785.895	-95.5727	9.84964		8.27583	9.61598	938.201	1725.98	-186.874	-15.5605		8.84913
-1.9993	-20.2394	-79.8546	-126.183	19.5587	25.9936		-4.50995	8.15069	29.2418	45.7661	-4.36747	6.60713		6.14275	0.641066	525.501	936.039	-117.662	2.1943		-1.81003	13.0961	634.683	1114.82	-154.255	6.0391		-1.81062	17.4919	608.302	1103.11	-135.981	6.44454		0.881675	20.4225	454.745	825.796	-100.514	9.84561		9.02724	9.0665	971.427	1787.9	-193.636	-16.5152		8.84913
-1.9993	-20.2394	-80.9453	-127.506	19.7798	25.9936		-4.50995	8.33385	33.3962	53.1812	-5.23559	6.61115		5.99282	1.19055	542.136	965.721	-121.523	2.20969		-2.26099	13.4624	653.072	1146.71	-158.693	6.67451		-1.8112	18.0414	589.283	1068.17	-131.828	6.76535		1.03219	20.4225	477.052	866.87	-105.476	9.53358		9.47821	8.51702	1004.42	1849.76	-200.239	-17.1546		8.84913
-1.9993	-20.2394	-81.163	-127.915	19.7933	25.9936		-4.50995	8.33385	38.2105	61.4712	-6.29805	6.61115		5.9934	1.9232	558.328	994.937	-125.198	1.91708		-2.86248	14.0119	670.798	1178.08	-162.94	7.62596		-2.11224	18.0414	570.477	1033.29	-127.699	7.3894		1.18271	20.2394	499.358	907.946	-110.362	9.21753		10.0803	8.51702	1037.2	1910.84	-206.825	-18.4027		8.84913
-1.9993	-20.2394	-80.9453	-127.506	19.7798	25.9936		-4.50995	8.51702	43.0198	70.1144	-7.28296	6.61518		5.9934	2.65584	574.532	1024.16	-129.026	1.9332		-3.01358	14.195	687.873	1208.6	-167.057	8.25074		-2.26276	18.4077	551.667	998.765	-123.563	7.70948		1.18271	19.873	522.767	951.082	-115.627	9.20947		10.9822	8.15069	1070.42	1972.75	-213.582	-19.6655		8.84913
-1.9993	-20.2394	-79.8546	-126.183	19.5587	25.9936		-4.65988	8.51702	48.0488	79.1753	-8.36254	6.61848		5.9934	3.20533	590.947	1053.43	-132.792	1.94529		-3.1641	14.3782	705.391	1239.58	-171.354	8.56679		-2.11224	18.5909	532.201	963.013	-119.224	7.40148		1.48316	19.6899	546.172	993.85	-120.881	8.89012		11.5837	7.60121	1103.65	2034.66	-220.35	-20.6169		8.84913
-1.9993	-20.2394	-78.5397	-124.086	19.2476	25.9936		-4.65988	8.70018	53.0808	87.8675	-9.4385	6.62251		5.99399	3.75481	607.575	1082.75	-136.571	1.64865		-3.46455	14.7445	722.689	1270.15	-175.566	8.89017		-1.96289	18.7741	513.402	928.494	-115.157	7.71094		1.63368	19.3236	569.571	1036.98	-126.064	8.57004		12.0352	7.05172	1136.2	2096.07	-226.772	-21.5651		8.84913
-2.14923	-20.0562	-77.0071	-121.586	18.918	26.0009		-4.65988	8.88334	58.3275	97.3306	-10.5267	6.62654		6.14451	4.12114	623.99	1112.02	-140.332	1.34469		-3.76558	15.1108	739.54	1299.89	-179.597	9.52228		-1.96348	18.7741	494.373	893.568	-110.926	8.01966		1.78419	19.1404	593.85	1081.39	-131.53	8.25399		12.9378	6.6854	1168.32	2156.29	-233.154	-23.1366		8.84913
-2.14923	-20.0562	-75.0373	-118.261	18.4901	26.0009		-4.65988	8.88334	64.0145	107.257	-11.7195	6.62654		5.84406	4.48746	640.624	1141.71	-144.197	1.66807		-4.06662	15.4772	756.178	1329.59	-183.615	10.1544		-1.96407	18.7741	475.133	858.598	-106.759	8.32839		1.78419	18.5909	617.915	1125.76	-136.912	8.2419		13.2388	5.76959	1200.45	2216.52	-239.633	-23.7808		8.84913
-2.14923	-19.873	-72.4094	-114.077	17.9441	26.0049		-4.6593	9.0665	69.4838	116.769	-12.8987	6.32185		5.84465	5.03694	656.82	1170.57	-147.873	1.37143		-4.36765	15.6603	772.81	1358.92	-187.556	10.7825		-1.96407	18.7741	456.109	823.312	-102.606	8.32839		1.78419	18.2246	642.408	1170.95	-142.395	8.23384		13.8409	5.03694	1231.69	2275.12	-245.818	-25.045		8.84913
-2.14923	-19.6899	-69.5619	-109.48	17.3084	26.009		-4.6593	9.24966	75.1677	127.052	-14.0902	6.32588		5.69413	5.40327	673.006	1199.43	-151.476	1.69152		-4.6681	16.0266	789.011	1387.8	-191.471	11.1058		-1.96407	18.9572	436.869	788.337	-98.439	8.33242		2.08523	18.0414	667.123	1216.17	-147.883	7.60576		14.5929	4.48746	1262.5	2332.88	-251.895	-26.3085		8.84913
-2.29916	-19.6899	-66.2836	-104.423	16.641	26.0123		-4.6593	9.24966	80.637	136.57	-15.2695	6.32588		5.39368	5.76959	688.974	1227.89	-155.07	2.0149		-4.96914	16.393	804.545	1415.44	-195.114	11.7379		-1.96407	18.9572	417.845	753.051	-94.2861	8.33242		2.23516	17.4919	691.621	1261.72	-153.362	7.59038		15.3449	3.57165	1292.88	2389.84	-258.022	-27.58		8.84913
-2.29916	-19.5067	-62.5585	-98.5499	15.7974	26.0163		-4.80923	9.43282	86.1014	146.441	-16.376	6.3332		5.54361	6.31908	704.519	1255.88	-158.625	2.02369		-5.27017	16.5761	819.654	1442.27	-198.809	12.366		-2.2651	18.7741	399.263	718.953	-90.2467	8.95244		2.23516	16.9424	717.211	1307.88	-159.144	7.57829		15.7964	2.83901	1322.6	2445.57	-263.965	-28.5322		8.84913
-2.44909	-19.3236	-58.3962	-91.8567	14.8456	26.0236		-4.80923	9.61598	91.5707	155.954	-17.5553	6.33723		5.24316	6.50224	720.267	1283.93	-162.129	2.34304		-5.57121	16.9424	834.974	1469.14	-202.44	12.9981		-2.41504	18.9572	380.447	684.067	-86.0344	8.95976		2.23516	16.5761	742.14	1353.88	-164.655	7.57023		16.5484	1.9232	1351	2498.84	-269.588	-29.8037		8.84913
-2.44909	-19.1404	-54.2403	-85.5283	13.9753	26.0276		-4.80923	9.61598	97.2595	165.883	-18.8244	6.33723		5.39368	7.05172	735.58	1311.87	-165.515	2.0431		-6.02218	17.3088	849.416	1494.74	-205.869	13.6335		-2.41562	18.9572	361.202	649.457	-81.7895	9.26849		2.38568	16.2098	767.081	1399.89	-170.314	7.25015		17.1505	1.19055	1378.75	2551.24	-275.022	-31.0679		8.84913
-2.4485	-18.9572	-49.8602	-78.4269	13.0149	25.723		-4.80923	9.79915	102.946	175.804	-20.0171	6.34126		5.24375	7.23488	751.334	1339.56	-169.092	2.05043		-6.32321	17.4919	863.201	1519.1	-209.099	14.2616		-2.41621	18.9572	342.403	614.944	-77.7268	9.57721		2.5362	15.4772	792.447	1446.72	-175.923	6.922		17.752	0.274742	1405.85	2601.7	-280.494	-32.0275		8.84913
-2.59843	-18.7741	-45.2624	-70.9172	12.0361	25.7303		-4.65871	9.98231	107.974	184.855	-21.0106	6.03327		5.24375	7.60121	766.437	1367.1	-172.471	2.05849		-6.62425	17.6751	876.774	1543.43	-212.316	14.8897		-2.71724	18.7741	324.037	581.62	-73.7759	10.1972		2.68613	14.7445	817.815	1493.56	-181.608	6.90259		18.2035	-0.457904	1431.62	2650.41	-285.506	-32.9796		8.84913
-2.59843	-18.5909	-40.2289	-63.3117	10.9579	25.7343		-4.80864	9.98231	113.225	193.965	-22.1813	6.03657		5.24375	7.96753	781.315	1393.86	-175.759	2.06655		-6.92528	17.8583	889.914	1566.57	-215.508	15.5178		-2.71724	18.9572	305.66	548.279	-69.661	10.2013		2.68613	14.0119	843.187	1540.03	-187.3	6.88647		18.5046	-1.37371	1456.32	2696.72	-290.457	-33.6238		8.84913
-2.59843	-18.4077	-35.4116	-55.3904	9.89418	25.7383		-4.80864	9.98231	118.472	203.434	-23.2695	6.03657		4.9433	8.33385	796.84	1421.13	-179.174	2.38993		-7.22632	18.0414	902.824	1589.3	-218.532	16.1458		-2.71783	18.9572	287.288	515.304	-65.5465	10.51		2.98716	13.2792	868.56	1587.23	-192.98	6.2463		19.1061	-2.10636	1479.91	2741.34	-295.024	-34.5793		8.84913
-2.74836	-18.2246	-30.3735	-47.4236	8.81085	25.7457		-4.80864	10.1655	123.504	212.126	-24.3454	6.0406		4.9433	8.88334	811.055	1447.38	-182.266	2.40202		-7.52676	18.0414	914.864	1611.12	-221.424	16.4612		-2.86835	18.9572	270.008	483.658	-61.7342	10.822		3.13709	12.7297	894.146	1634.47	-198.679	6.23092		19.4071	-3.02217	1502.41	2783.91	-299.456	-35.2235		8.84913
-2.74778	-18.0414	-24.9027	-38.9982	7.62939	25.441		-4.65812	10.3486	128.313	220.769	-25.3255	5.7326		4.79279	9.0665	825.279	1472.93	-185.443	2.71807		-7.67728	18.2246	926.902	1632.21	-224.313	16.7772		-2.86894	18.7741	252.296	451.558	-57.814	11.1267		3.13709	11.9971	919.509	1681.67	-204.291	6.2148		20.0086	-3.93797	1523.83	2824.44	-303.737	-36.183		8.84913
-2.74778	-17.8583	-19.8677	-30.6687	6.55218	25.445		-4.80805	10.3486	133.128	229.059	-26.3928	5.7359		4.79279	9.61598	839.716	1498.5	-188.628	2.73016		-8.12884	18.4077	938.061	1652.02	-226.927	17.7173		-2.86952	18.7741	235.681	421.142	-54.1915	11.4354		3.28702	11.4476	944.665	1728.45	-209.963	6.19941		20.3102	-4.67062	1544.37	2862.96	-307.743	-37.1319		8.84913
-2.89771	-17.6751	-14.3987	-22.2467	5.44214	25.4523		-4.80805	10.3486	137.5	236.889	-27.2744	5.7359		4.79279	10.1655	853.502	1523.21	-191.696	2.74225		-8.27935	18.4077	948.562	1670.97	-229.414	18.0293		-3.02004	18.5909	219.274	391.137	-50.5095	11.7434		3.1365	10.3486	970.251	1775.71	-215.672	6.48726		20.7612	-5.22011	1563.38	2898.61	-311.498	-37.7714		8.84913
-3.04764	-17.4919	-9.14105	-13.8682	4.26901	25.4597		-4.80805	10.5318	141.877	244.353	-28.2336	5.73993		4.64286	10.5318	867.502	1547.98	-194.783	2.75361		-8.73032	18.4077	958.852	1689.52	-231.898	18.6567		-2.87011	18.5909	202.869	361.13	-46.894	11.7401		3.13592	9.43282	995.837	1822.96	-221.375	6.77583		21.2121	-6.13591	1581.07	2932.18	-314.943	-38.4188		8.84913
-3.04764	-17.3088	-3.66565	-5.08152	3.08725	25.4637		-4.80805	10.5318	146.031	251.774	-29.1017	5.73993		4.34241	11.0813	880.404	1571.77	-197.499	3.08102		-8.73091	18.4077	968.919	1707.28	-234.278	18.9654		-2.72018	18.5909	187.343	333.124	-43.4854	11.7368		3.28644	8.33385	1020.76	1869.35	-226.88	6.43963		21.3626	-6.86856	1597.9	2963.74	-318.344	-38.747		8.84913
-3.04705	-17.1256	1.58249	3.29488	1.99685	25.159		-4.65753	10.5318	149.748	258.375	-29.8616	5.42791		4.49234	11.4476	893.535	1595.26	-200.446	3.08578		-9.18187	18.4077	978.112	1724.14	-236.465	19.5927		-3.02063	18.4077	172.465	305.988	-40.1316	12.0481		3.58688	7.23488	1045.26	1915.28	-232.352	6.10014		21.6637	-7.78437	1613.19	2993.16	-321.262	-39.3912		8.84913
-3.04705	-17.1256	6.84017	11.6793	0.828585	25.159		-4.80746	10.715	153.248	264.562	-30.6178	5.43524		4.34241	11.8139	906.442	1617.97	-203.312	3.09714		-9.33239	18.2246	986.864	1739.82	-238.538	19.9007		-2.8707	18.4077	157.599	278.85	-36.9174	12.0448		4.03785	6.13591	1070.19	1961.67	-237.925	5.44861		21.9647	-8.33385	1627.61	3020.2	-324.051	-40.0273		8.84913
-3.19698	-16.9424	11.8783	19.6462	-0.254749	25.1663		-4.80746	10.715	156.747	270.755	-31.3691	5.43524		4.34241	12.3634	918.467	1639.76	-205.888	3.10922		-9.48291	18.2246	995.188	1754.67	-240.586	20.2128		-2.72077	18.2246	143.596	253.354	-33.7556	12.0375		4.03785	5.03694	1095.33	2008.1	-243.447	5.42444		22.2658	-9.0665	1640.94	3045.21	-326.697	-40.6675		8.84913
-3.19639	-16.7593	17.1264	28.0226	-1.34515	24.8616		-4.80746	10.715	159.809	276.128	-32.0172	5.43524		4.19248	12.9129	930.287	1660.79	-208.535	3.12461		-9.48291	18.0414	1003.06	1768.71	-242.448	20.2087		-2.87129	18.0414	129.823	228.271	-30.7712	12.3455		4.18837	4.12114	1119.6	2053.62	-248.757	5.09226		22.5668	-9.61598	1653.18	3068.16	-329.123	-41.3036		8.84913
-3.19639	-16.5761	21.9468	35.5812	-2.41012	24.8657		-4.65695	10.715	162.871	281.501	-32.6603	5.12321		4.04196	13.2792	941.437	1680.94	-210.909	3.44469		-9.78336	18.0414	1010.5	1781.92	-244.216	20.5241		-2.72135	18.0414	116.914	204.819	-27.9058	12.3422		4.48882	3.02217	1143.65	2098.37	-254.05	4.75277		22.7173	-10.1655	1664.32	3089.07	-331.256	-41.6277		8.84913
-3.34632	-16.5761	26.5446	43.0968	-3.3889	24.869		-4.65695	10.715	165.278	285.646	-33.1915	5.12321		4.19248	13.8287	951.941	1699.87	-213.235	3.14476		-9.78336	18.0414	1017.28	1794.27	-245.78	20.5241		-2.87187	17.8583	104.227	182.143	-25.0639	12.6502		4.78926	1.9232	1166.84	2142.56	-259.212	4.41327		23.1683	-10.715	1674.15	3107.87	-333.147	-42.2672		8.84913
-3.19581	-16.393	31.3555	50.6533	-4.37114	24.561		-4.65695	10.715	167.681	290.15	-33.6452	5.12321		4.19248	14.3782	962.446	1718.8	-215.566	3.15685		-9.93387	17.8583	1023.64	1805.8	-247.324	20.832		-2.72194	17.8583	91.9782	160.281	-22.3156	12.6469		5.08971	0.824227	1190.45	2186.49	-264.401	4.07377		23.3188	-11.0813	1683.33	3125.09	-334.929	-42.5872		8.84913
-3.34574	-16.2098	36.1759	58.2119	-5.44097	24.5683		-4.65695	10.715	169.651	293.475	-34.0731	5.12321		4.19248	14.7445	972.727	1736.95	-217.806	3.16491		-9.93387	17.6751	1029.98	1816.97	-248.862	20.828		-2.87246	17.6751	81.0393	140.161	-19.8879	12.9549		5.39016	-0.457904	1213.41	2229.2	-269.474	3.73024		23.4693	-11.6308	1691.63	3140.66	-336.506	-42.9114		8.84913
-3.34574	-16.2098	40.1092	64.4973	-6.22026	24.5683		-4.65695	10.715	171.62	296.801	-34.5011	5.12321		4.19248	15.1108	981.917	1753.79	-219.825	3.17297		-10.2343	17.6751	1035.45	1826.86	-250.203	21.1433		-2.72253	17.6751	70.3245	120.808	-17.5405	12.9516		5.54068	-1.37371	1235.93	2271.44	-274.447	3.39807		23.6198	-11.9971	1698.84	3154.55	-337.938	-43.2314		8.69861
-3.49567	-16.2098	44.2697	71.193	-7.09575	24.5716		-4.65695	10.715	173.15	299.668	-34.8245	5.12321		4.19248	15.4772	991.1	1770.26	-221.768	3.18102		-10.2343	17.4919	1040.48	1835.93	-251.354	21.1393		-2.87305	17.6751	60.0406	101.91	-15.2296	13.2636		5.84171	-2.47268	1258.23	2312.54	-279.326	2.74985		23.7703	-12.3634	1705.17	3166.44	-339.164	-43.5515		8.69861
-3.34515	-16.0266	48.2125	77.4745	-7.94798	24.2636		-4.65695	10.715	174.242	301.716	-35.0446	5.12321		4.19248	15.8435	999.635	1785.87	-223.671	3.18908		-10.2343	17.4919	1045.3	1844.58	-252.491	21.1393		-3.02356	17.4919	50.8554	85.4302	-13.2154	13.5716		6.14275	-3.38849	1279.43	2352.32	-283.908	2.10565		23.9209	-12.5466	1710.85	3177.1	-340.273	-43.8676		8.69861
-3.49508	-16.0266	52.1506	83.4006	-8.80968	24.2669		-4.80688	10.715	175.557	303.813	-35.3606	5.12651		4.34299	16.2098	1007.51	1799.88	-225.375	2.88512		-10.2343	17.3088	1049.24	1851.61	-253.422	21.1353		-3.02356	17.4919	41.8879	69.3531	-11.2097	13.5716		6.29327	-4.48746	1299.99	2390.87	-288.456	1.76945		24.0708	-12.9129	1715.66	3186.12	-341.176	-43.8789		8.69861
-3.49508	-16.0266	55.4336	88.8193	-9.47246	24.2669		-4.65636	10.715	176.212	305.042	-35.4725	4.81449		4.34299	16.393	1014.72	1813.03	-226.89	2.88915		-10.2343	17.3088	1053.18	1858.62	-254.353	21.1353		-3.17408	17.3088	33.5803	54.1507	-9.40334	13.8796		6.5943	-5.58643	1320.32	2429.01	-292.908	1.12123		24.2213	-13.0961	1719.81	3193.9	-341.961	-44.195		8.69861
-3.34456	-16.0266	58.4988	93.8297	-10.1168	23.9549		-4.65636	10.715	176.867	306.27	-35.5893	4.81449		4.19306	16.5761	1021.94	1825.82	-228.487	2.89648		-10.2343	17.1256	1056.67	1865.19	-255.179	21.1313		-3.02415	17.3088	26.1378	40.5801	-7.71594	13.8763		6.74482	-6.6854	1339.78	2465.88	-297.157	0.785026		24.2213	-13.4624	1723.09	3200.42	-342.622	-44.203		8.69861
-3.34456	-16.0266	61.5593	98.4787	-10.7658	23.9549		-4.65636	10.715	177.085	306.678	-35.6028	4.81449		4.19306	16.7593	1028.07	1837.29	-229.782	2.90051		-10.2343	17.1256	1059.52	1870.52	-255.89	21.1313		-3.17467	17.3088	19.3597	28.2397	-6.23293	14.1883		6.89534	-7.60121	1358.58	2500.43	-301.291	0.452855		24.3718	-13.4624	1725.93	3205.74	-343.174	-44.5151		8.69861
-3.49449	-16.0266	64.1872	102.669	-11.3167	23.9582		-4.65636	10.715	177.085	306.678	-35.6028	4.81449		4.34358	16.9424	1033.75	1847.57	-230.969	2.59251		-10.2343	17.1256	1061.93	1875.02	-256.42	21.1313		-3.17467	17.3088	13.4562	17.5391	-4.95163	14.1883		7.04585	-8.51702	1376.29	2534.01	-305.126	0.120685		24.3718	-13.6455	1727.89	3209.43	-343.524	-44.5191		8.54868
-3.49449	-16.0266	66.8152	106.86	-11.8627	23.9582		-4.65636	10.715	177.304	307.09	-35.6926	4.81449		4.34358	17.1256	1038.78	1856.62	-232.044	2.59654		-10.2343	16.9424	1064.34	1879.18	-257.028	21.1272		-3.32519	17.1256	7.54784	7.20365	-3.59767	14.4963		7.3463	-9.43282	1392.91	2565.54	-308.815	-0.214785		24.5223	-13.8287	1729.64	3212.72	-343.856	-44.8351		8.54868
-3.34398	-16.0266	68.785	110.185	-12.2857	23.6461		-4.65636	10.715	177.522	307.498	-35.7061	4.81449		4.34358	17.1256	1043.15	1864.46	-233.002	2.59654		-10.3848	16.9424	1066.09	1882.46	-257.446	21.4392		-3.32519	17.1256	2.29934	-2.26887	-2.43316	14.4963		7.49682	-10.3486	1409.3	2596.3	-312.34	-0.546956		24.5223	-13.8287	1730.73	3214.76	-344.077	-44.8351		8.69861
-3.34398	-16.0266	71.1906	113.606	-12.8179	23.6461		-4.65636	10.715	178.4	308.775	-35.9139	4.81449		4.34358	17.3088	1046.88	1871.42	-233.843	2.60057		-10.3848	16.9424	1067.62	1885.33	-257.769	21.4392		-3.17526	16.9424	-1.64382	-9.64056	-1.49708	14.489		7.49741	-11.2644	1424.82	2625.43	-315.742	-0.875828		24.5223	-13.8287	1731.39	3215.99	-344.193	-44.8351		8.54868
-3.34398	-16.0266	72.9409	116.519	-13.156	23.6461		-4.65636	10.715	179.055	310.003	-36.0307	4.81449		4.4941	17.3088	1050.16	1877.2	-234.576	2.28855		-10.3848	16.7593	1068.71	1887.02	-258.067	21.4352		-3.17526	16.9424	-5.14018	-16.1962	-0.747013	14.489		7.94837	-11.9971	1438.82	2652.04	-318.804	-1.51929		24.5223	-13.8287	1731.6	3216.4	-344.207	-44.8351		8.54868
-3.34339	-16.0266	74.4735	119.024	-13.4807	23.3374		-4.65636	10.715	179.929	311.643	-36.2373	4.81449		4.4941	17.3088	1052.56	1881.71	-235.03	2.28855		-10.2343	16.7593	1069.15	1887.84	-258.165	21.1232		-3.32577	16.9424	-8.20231	-21.5693	-0.103879	14.801		8.09889	-12.9129	1452.81	2677.93	-321.877	-1.85146		24.5223	-13.8287	1731.39	3215.99	-344.193	-44.8351		8.54868
-3.34339	-16.0266	75.7865	121.118	-13.7155	23.3374		-4.65636	10.715	181.022	313.691	-36.4574	4.81449		4.4941	17.3088	1054.31	1884.99	-235.443	2.28855		-10.2343	16.7593	1069.59	1888.66	-258.269	21.1232		-3.32577	16.9424	-10.829	-26.1259	0.51715	14.801		8.24941	-13.6455	1465.27	2701.67	-324.549	-2.1796		24.5223	-13.8287	1730.95	3215.17	-344.09	-44.8351		8.54868
-3.34339	-16.0266	77.1014	123.215	-14.0266	23.3374		-4.65636	10.715	182.554	316.196	-36.782	4.81449		4.4941	17.4919	1055.62	1887.08	-235.754	2.29258		-10.2343	16.7593	1069.15	1887.84	-258.165	21.1232		-3.32577	16.9424	-12.7958	-29.8137	0.943834	14.801		8.39993	-14.3782	1477.29	2723.87	-327.195	-2.50774		24.5223	-13.8287	1730.08	3213.54	-343.96	-44.8351		8.54868
-3.34339	-16.0266	77.7564	124.443	-14.1434	23.3374		-4.65636	10.715	184.084	319.064	-37.1054	4.81449		4.4941	17.4919	1055.84	1887.48	-235.768	2.29258		-10.3848	16.7593	1068.71	1887.02	-258.067	21.4352		-3.32577	16.9424	-13.8881	-31.8617	1.16393	14.801		8.70037	-14.9277	1487.78	2743.92	-329.436	-2.83516		24.5223	-13.6455	1728.98	3211.48	-343.74	-44.8311		8.6992
-3.34339	-16.0266	78.634	125.72	-14.3513	23.3374		-4.65636	10.715	185.616	321.569	-37.43	4.81449		4.4941	17.4919	1055.62	1887.08	-235.754	2.29258		-10.3848	16.9424	1067.4	1884.92	-257.756	21.4392		-3.32577	16.9424	-14.7626	-33.5015	1.37052	14.801		8.85089	-15.4772	1498.06	2762.83	-331.746	-3.15927		24.2219	-13.6455	1727.24	3208.21	-343.413	-44.5158		8.6992
-3.34339	-16.0266	79.0713	126.54	-14.4546	23.3374		-4.50584	10.715	187.364	324.845	-37.762	4.50247		4.4941	17.4919	1054.31	1884.98	-235.443	2.29258		-10.3848	16.9424	1065.87	1882.05	-257.356	21.4392		-3.32577	16.9424	-14.9804	-33.9097	1.38402	14.801		9.00141	-16.0266	1506.81	2779.6	-333.654	-3.48338		24.2219	-13.4624	1725.49	3204.92	-343.076	-44.5118		8.6992
-3.34339	-16.2098	79.5116	127.003	-14.5591	23.3334		-4.50584	10.715	189.553	328.582	-38.2798	4.50247		4.4941	17.3088	1052.78	1882.12	-235.12	2.28855		-10.3848	16.9424	1063.9	1878.36	-256.929	21.4392		-3.32577	16.9424	-14.7626	-33.5015	1.37052	14.801		9.15193	-16.5761	1514.89	2794.78	-335.37	-3.80749		24.3718	-13.2792	1723.96	3201.69	-342.747	-44.511		8.6992
-3.34339	-16.2098	79.9424	127.458	-14.5858	23.3334		-4.50584	10.5318	191.518	332.272	-38.6302	4.49844		4.4941	17.3088	1050.6	1878.02	-234.679	2.28855		-10.3848	17.1256	1061.71	1874.25	-256.413	21.4433		-3.32577	16.9424	-13.8881	-31.8617	1.16393	14.801		9.15193	-17.1256	1522.11	2808.68	-336.96	-3.81958		24.3718	-13.2792	1721.99	3198	-342.397	-44.511		8.6992
-3.34339	-16.2098	79.9424	127.458	-14.5858	23.3334		-4.50584	10.5318	193.925	336.417	-39.1614	4.49844		4.34358	17.3088	1047.53	1872.28	-233.96	2.60057		-10.3848	17.3088	1058.64	1868.51	-255.612	21.4473		-3.32577	16.9424	-12.7958	-29.8137	0.943834	14.801		9.30245	-17.4919	1528.45	2820.58	-338.338	-4.13966		24.2219	-13.0961	1719.59	3193.49	-341.948	-44.5037		8.6992
-3.34339	-16.2098	79.9424	127.458	-14.5858	23.3334		-4.65577	10.3486	196.332	340.568	-39.6975	4.49771		4.34358	17.3088	1044.25	1866.14	-233.299	2.60057		-10.5354	17.3088	1055.36	1862.36	-254.88	21.7593		-3.32577	16.9424	-11.2663	-26.9458	0.620446	14.801		9.45296	-17.8583	1534.13	2831.24	-339.524	-4.45974		24.0714	-12.9129	1717.19	3188.98	-341.499	-44.1877		8.6992
-3.34339	-16.2098	80.3797	128.278	-14.6891	23.3334		-4.50526	10.3486	198.734	345.072	-40.1463	4.18568		4.19306	17.3088	1039.88	1858.31	-232.346	2.9126		-10.5354	17.4919	1051.43	1854.97	-253.951	21.7634		-3.32577	16.9424	-9.07686	-23.2091	0.102714	14.801		9.45296	-18.0414	1538.94	2839.9	-340.585	-4.46377		24.2213	-12.7297	1714.57	3184.07	-341.027	-44.1869		8.6992
-3.34339	-16.2098	80.5974	128.686	-14.7026	23.3334		-4.50526	10.1655	201.359	349.631	-40.691	4.18165		4.19306	17.3088	1035.51	1850.12	-231.466	2.9126		-10.8358	17.6751	1047.05	1847.13	-252.926	22.0827		-3.17526	16.9424	-6.67278	-18.7014	-0.422374	14.489		9.60348	-18.4077	1543.09	2847.7	-341.447	-4.78386		24.0714	-12.5466	1712.16	3179.56	-340.578	-44.1796		8.6992
-3.34339	-16.2098	81.2573	129.555	-14.897	23.3334		-4.50526	10.1655	203.986	354.188	-41.312	4.18165		4.04255	17.3088	1030.48	1841.05	-230.396	3.22462		-10.8358	17.8583	1042.68	1838.93	-251.893	22.0867		-3.17526	16.9424	-3.82836	-13.7366	-1.0569	14.489		9.60348	-18.5909	1546.16	2853.8	-342.17	-4.78789		24.0714	-12.3634	1709.32	3174.23	-340.021	-44.1756		8.6992
-3.19287	-16.2098	81.475	129.963	-14.9056	23.0214		-4.35474	9.98231	206.829	359.155	-41.8654	3.8656		4.04255	17.3088	1024.79	1830.77	-229.205	3.22462		-10.9863	18.2246	1037.64	1829.49	-250.671	22.4068		-3.17526	16.9424	-0.546665	-7.95181	-1.79473	14.489		9.60348	-18.7741	1548.78	2858.72	-342.714	-4.79191		24.0714	-12.1802	1706.92	3169.35	-339.567	-44.1715		8.6992
-3.19287	-16.2098	82.13	131.192	-15.0224	23.0214		-4.50467	9.98231	209.453	363.709	-42.415	3.8689		3.89203	17.4919	1019.33	1820.15	-228.032	3.54067		-11.1368	18.4077	1032.18	1819.23	-249.422	22.7229		-3.02474	16.9424	2.52195	-2.21394	-2.51445	14.177		9.60348	-18.9572	1550.74	2862.42	-343.14	-4.79594		23.9209	-11.9971	1703.86	3163.97	-338.924	-43.8555		8.6992
-3.19287	-16.2098	83.0076	132.469	-15.2302	23.0214		-4.50467	9.79915	212.293	369.039	-42.972	3.86487		3.74151	17.4919	1013.2	1809.05	-226.743	3.85269		-11.1374	18.7741	1026.27	1808.52	-248.065	23.0397		-3.17467	16.9424	6.24092	4.39069	-3.36044	14.1802		9.60348	-18.9572	1552.06	2864.88	-343.45	-4.79594		23.9209	-11.8139	1701.24	3159.06	-338.457	-43.8515		8.6992
-3.19287	-16.393	83.8803	134.111	-15.3605	23.0173		-4.50467	9.61598	215.137	374.009	-43.6065	3.86084		3.89144	17.4919	1006.86	1797.53	-225.353	3.8494		-11.4379	18.9572	1020.15	1797.03	-246.628	23.359		-3.02415	16.9424	9.95499	11.3546	-4.11912	13.8682		9.754	-18.9572	1552.71	2866.11	-343.562	-5.10797		23.9209	-11.6308	1698.4	3153.73	-337.9	-43.8474		8.6992
-3.19287	-16.393	84.7579	135.388	-15.5683	23.0173		-4.50467	9.43282	217.762	378.569	-44.1512	3.85681		3.74092	17.6751	1000.53	1785.64	-224.051	4.16545		-11.5884	19.3236	1013.8	1785.14	-245.172	23.6791		-3.02415	17.1256	14.1112	18.7731	-5.06353	13.8723		9.754	-19.1404	1553.15	2866.93	-343.665	-5.112		23.9209	-11.4476	1695.78	3148.81	-337.433	-43.8434		8.6992
-3.19287	-16.5761	85.8533	137.079	-15.7897	23.0133		-4.35415	9.24966	220.824	383.948	-44.7943	3.54076		3.74092	17.6751	993.746	1772.94	-222.563	4.16545		-11.5884	19.6899	1007.02	1772.78	-243.532	23.6871		-2.87363	17.1256	18.7047	27.0176	-6.10635	13.5602		9.754	-18.9572	1552.93	2866.52	-343.652	-5.10797		23.9209	-11.2644	1692.94	3143.48	-336.876	-43.8394		8.6992
-3.04235	-16.5761	86.726	138.716	-15.9151	22.7013		-4.35415	9.0665	223.227	388.458	-45.248	3.53673		3.59041	17.8583	987.19	1760.64	-221.171	4.4815		-11.589	20.0562	1000.46	1760.47	-242.059	24.0039		-2.87363	17.1256	23.2964	35.2585	-7.07777	13.5602		9.60348	-18.9572	1552.27	2865.29	-343.464	-4.79594		23.7703	-11.0813	1690.53	3138.61	-336.427	-43.5233		8.6992
-3.04235	-16.7593	88.0408	140.818	-16.2262	22.6973		-4.35415	8.88334	226.071	393.429	-45.8826	3.5327		3.43989	18.0414	980.414	1748.3	-219.764	4.79755		-11.7395	20.4225	993.47	1747.34	-240.487	24.324		-2.72312	17.1256	27.8899	43.5029	-8.12059	13.2482		9.60348	-18.9572	1551.18	2863.24	-343.244	-4.79594		23.7703	-10.8981	1687.69	3133.28	-335.87	-43.5193		8.6992
-3.04235	-16.7593	89.3492	142.551	-16.4608	22.6973		-4.35356	8.88334	228.473	397.933	-46.3362	3.22397		3.43989	18.2246	973.418	1735.54	-218.263	4.80158		-11.89	20.7888	986.464	1734.21	-238.761	24.6441		-2.72312	17.1256	32.7012	52.1556	-9.1818	13.2482		9.60348	-18.7741	1549.65	2860.36	-342.92	-4.79191		23.7703	-10.715	1685.29	3128.77	-335.416	-43.5153		8.6992
-2.89184	-16.9424	90.4446	144.242	-16.6772	22.3812		-4.35356	8.70018	231.098	402.492	-46.8809	3.21994		3.28937	18.4077	966.863	1723.25	-216.871	5.11764		-12.0405	21.1552	979.25	1720.67	-237.1	24.9642		-2.5726	17.1256	37.2993	60.7613	-10.2249	12.9362		9.60348	-18.7741	1547.69	2856.68	-342.494	-4.79191		23.7703	-10.5318	1682.89	3124.26	-335.039	-43.5112		8.6992
-2.89184	-17.1256	91.7594	146.345	-16.9884	22.3772		-4.35356	8.51702	234.156	407.51	-47.5287	3.21591		3.13885	18.5909	960.08	1710.54	-215.387	5.43369		-12.1911	21.7047	971.814	1707.08	-235.348	25.2883		-2.42208	17.1256	42.3283	69.8222	-11.2947	12.6242		9.60348	-18.5909	1545.72	2852.98	-342.067	-4.78789		23.7703	-10.5318	1680.49	3119.75	-334.585	-43.5112		8.6992
-2.89184	-17.3088	92.8499	148.395	-17.1322	22.3731		-4.20305	8.15069	236.558	412.026	-47.9775	2.89583		3.13885	18.7741	953.744	1698.65	-214.08	5.43772		-12.3416	22.071	965.25	1694.41	-233.803	25.6084		-2.42149	17.1256	47.5817	78.9355	-12.5368	12.3154		9.60348	-18.4077	1543.1	2848.06	-341.523	-4.78386		23.7703	-10.3486	1678.3	3115.65	-334.145	-43.5072		8.6992
-2.74132	-17.4919	93.9452	150.087	-17.3486	22.0571		-4.20305	7.96753	238.965	416.177	-48.5087	2.8918		2.98834	19.1404	947.186	1686.71	-212.687	5.7578		-12.4921	22.4373	958.473	1681.69	-232.245	25.9285		-2.42149	17.1256	52.6106	87.9963	-13.6115	12.3154		9.60348	-18.2246	1540.69	2843.55	-340.993	-4.77983		23.6198	-10.1655	1676.12	3111.55	-333.786	-43.1911		8.6992
-2.74132	-17.6751	95.2582	152.186	-17.5835	22.0531		-4.20305	7.78437	241.153	419.916	-48.9501	2.88777		2.98834	19.3236	941.281	1675.28	-211.407	5.76183		-12.4921	22.8036	951.696	1668.97	-230.682	25.9365		-2.27098	17.1256	57.4218	96.649	-14.6678	12.0034		9.45296	-18.0414	1537.85	2837.85	-340.365	-4.46377		23.6198	-9.98231	1673.93	3107.45	-333.346	-43.1871		8.6992
-2.74132	-17.8583	96.3536	153.877	-17.8048	22.049		-4.05253	7.60121	243.337	424.018	-49.3854	2.57172		2.83782	19.6899	935.159	1664.16	-210.117	6.08191		-12.6426	23.1699	944.919	1656.25	-229.124	26.2566		-2.12046	17.1256	62.2331	105.302	-15.7241	11.6914		9.45296	-17.6751	1534.56	2832.05	-339.627	-4.45571		23.6198	-9.79915	1671.97	3103.76	-332.995	-43.1831		8.6992
-2.44087	-18.0414	97.8815	156.027	-18.1194	21.7297		-4.20246	7.41805	245.744	428.169	-49.9215	2.57099		2.6873	20.0562	929.478	1653.5	-208.932	6.402		-12.7931	23.7194	938.57	1644.35	-227.591	26.5807		-2.12046	16.9424	67.0443	113.96	-16.7853	11.6874		9.45296	-17.4919	1531.51	2826.31	-338.98	-4.45168		23.6198	-9.61598	1670.23	3100.12	-332.736	-43.1791		8.54868
-2.29035	-18.4077	98.972	158.084	-18.2583	21.4096		-4.20246	7.23488	247.492	431.451	-50.2584	2.56696		2.83723	20.2394	923.575	1642.79	-207.645	6.40273		-12.9436	24.0858	932.448	1632.85	-226.15	26.9008		-1.81942	16.9424	71.8555	122.613	-17.8368	11.0633		9.45296	-17.3088	1528.23	2820.16	-338.32	-4.44766		23.6198	-9.61598	1668.48	3097.21	-332.398	-43.1791		8.6992
-2.29035	-18.5909	99.8477	159.363	-18.3898	21.4056		-4.20246	7.05172	249.461	434.782	-50.6864	2.56293		2.68671	20.6057	918.114	1632.54	-206.55	6.72281		-13.0942	24.4521	926.546	1621.78	-224.798	27.2209		-1.81942	16.9424	76.8894	131.314	-18.989	11.0633		9.30245	-17.1256	1524.95	2814.01	-337.588	-4.1316		23.6198	-9.43282	1666.95	3093.97	-332.152	-43.175		8.6992
-2.13983	-18.9572	100.943	161.06	-18.6063	21.0855		-4.20246	6.86856	251.209	438.064	-51.0232	2.5589		2.68671	20.972	913.307	1623.51	-205.566	6.73087		-13.0942	24.8184	921.081	1611.52	-223.545	27.2289		-1.66891	16.9424	81.2633	139.147	-19.942	10.7513		9.30245	-16.7593	1521.45	2807.44	-336.838	-4.12354		23.6198	-9.24966	1665.2	3090.69	-331.815	-43.171		8.6992
-2.13983	-19.1404	101.816	162.703	-18.7366	21.0815		-4.20246	6.6854	252.954	440.622	-51.3611	2.55487		2.5362	21.3383	908.059	1614.03	-204.407	7.05095		-13.2447	25.1847	915.829	1601.31	-222.31	27.549		-1.66891	16.9424	85.6324	147.339	-20.8224	10.7513		9.30245	-16.5761	1517.96	2800.88	-336.088	-4.11951		23.6198	-9.24966	1663.89	3088.24	-331.582	-43.171		8.6992
-1.98932	-19.5067	102.692	163.988	-18.8632	20.7614		-4.05194	6.50224	254.484	443.496	-51.6796	2.23882		2.38568	21.7047	903.903	1605.87	-203.544	7.37103		-13.3952	25.551	910.579	1591.82	-221.074	27.8691		-1.66832	16.9424	89.7982	154.766	-21.8446	10.4426		9.30245	-16.393	1514.23	2793.91	-335.247	-4.11548		23.6198	-9.0665	1662.58	3085.77	-331.348	-43.167		8.54927
-1.98932	-19.6899	103.347	165.222	-18.98	20.7573		-4.05194	6.31908	255.794	445.958	-51.9132	2.23479		2.38568	22.071	899.314	1597.26	-202.574	7.37909		-13.5457	25.9174	905.988	1583.2	-220.033	28.1892		-1.5178	16.7593	93.9495	162.556	-22.7066	10.1265		9.15193	-16.0266	1510.74	2787.34	-334.501	-3.7954		23.6198	-9.0665	1661.27	3083.32	-331.114	-43.167		8.6992
-1.8388	-20.0562	104.655	166.966	-19.2097	20.4373		-4.20187	6.13591	257.109	448.061	-52.2292	2.23406		2.23516	22.2541	895.382	1589.88	-201.802	7.69514		-13.6962	26.2837	901.616	1574.99	-219.005	28.5093		-1.36728	16.7593	97.8862	169.568	-23.5563	9.81449		9.15193	-15.8435	1507.24	2780.78	-333.751	-3.79137		23.6198	-8.88334	1660.4	3081.68	-330.984	-43.1629		8.6992
-1.68887	-20.2394	105.308	168.197	-19.2453	20.4299		-4.20187	6.13591	258.201	450.109	-52.4493	2.23406		2.23516	22.6205	891.886	1583.31	-201.052	7.7032		-13.6962	26.4669	897.463	1567.19	-218.062	28.5133		-1.36728	16.7593	101.605	176.173	-24.3975	9.81449		9.15193	-15.6603	1503.74	2774.22	-333.001	-3.78734		23.6198	-8.88334	1659.52	3079.67	-330.777	-43.1629		8.6992
-1.53835	-20.6057	105.966	169.074	-19.3585	20.1099		-4.20187	5.95275	259.293	452.163	-52.6694	2.23003		2.38509	22.9868	888.172	1576.34	-200.283	7.70796		-13.8467	26.8332	894.177	1560.67	-217.253	28.8334		-1.21677	16.7593	105.324	182.778	-25.2337	9.50247		9.30186	-15.294	1500.47	2768.06	-332.336	-3.78258		23.6198	-8.70018	1658.43	3077.62	-330.557	-43.1589		8.54868
-1.53835	-20.972	106.402	169.903	-19.3855	20.1018		-4.20187	5.76959	259.948	453.397	-52.7862	2.226		2.23457	23.3531	885.113	1570.59	-199.642	8.02805		-13.8467	27.0163	890.899	1554.52	-216.517	28.8374		-1.06625	16.7593	108.606	188.562	-25.9666	9.19045		9.15134	-15.1108	1497.19	2761.91	-331.605	-3.46653		23.6198	-8.70018	1657.77	3076.39	-330.44	-43.1589		8.54868
-1.38783	-21.3383	106.837	170.731	-19.4076	19.7817		-4.20187	5.76959	261.045	455.086	-53.0838	2.226		2.23457	23.7194	882.054	1564.84	-198.995	8.0361		-13.9973	27.3827	887.615	1548.72	-215.708	29.1575		-1.06625	16.5761	111.445	193.892	-26.5236	9.18642		9.15134	-14.7445	1493.47	2755.29	-330.763	-3.45847		23.4693	-8.51702	1657.12	3075.16	-330.328	-42.8429		8.6992
-1.2379	-21.5215	107.715	172.014	-19.6105	19.7744		-4.20187	5.58643	261.7	456.32	-53.2006	2.22197		2.08406	24.0858	879.432	1559.91	-198.456	8.35619		-13.9973	27.5658	884.992	1543.79	-215.088	29.1615		-0.91573	16.5761	114.509	199.269	-27.243	8.87439		9.15134	-14.5613	1490.62	2749.6	-330.13	-3.45444		23.4693	-8.51702	1656.68	3074.34	-330.301	-42.8429		8.6992
-1.2379	-21.8878	107.932	172.434	-19.624	19.7663		-4.20187	5.58643	261.918	456.728	-53.2141	2.22197		2.08406	24.2689	877.247	1555.81	-198.016	8.36022		-14.1478	27.749	882.588	1539.28	-214.563	29.4776		-0.765212	16.5761	117.131	204.185	-27.7816	8.56237		9.15134	-14.3782	1487.57	2743.86	-329.483	-3.45041		23.4693	-8.51702	1656.25	3073.52	-330.198	-42.8429		8.6992
-1.08738	-22.2541	108.368	173.263	-19.6461	19.4462		-4.20187	5.58643	262.355	457.548	-53.3174	2.22197		1.93354	24.6352	874.843	1551.29	-197.491	8.6803		-14.1478	27.9321	880.621	1535.58	-214.136	29.4816		-0.765212	16.5761	119.538	208.33	-28.3128	8.56237		9.15134	-14.0119	1484.29	2737.7	-328.746	-3.44235		23.4693	-8.51702	1655.81	3072.34	-330.172	-42.8429		8.6992
-1.08738	-22.4373	108.808	173.726	-19.7507	19.4422		-4.20187	5.40327	262.573	457.962	-53.3309	2.21794		1.93354	24.8184	873.096	1548.01	-197.154	8.68433		-14.1478	28.1153	878.872	1532.3	-213.723	29.4856		-0.614694	16.393	121.51	212.385	-28.7349	8.24632		9.15134	-13.8287	1481.45	2732.37	-328.189	-3.43832		23.4693	-8.33385	1655.6	3071.93	-330.159	-42.8388		8.6992
-0.937454	-22.8036	109.019	173.781	-19.6827	19.4309		-4.20187	5.40327	262.793	458.374	-53.4207	2.21794		1.93354	25.0016	871.349	1544.73	-196.817	8.68836		-14.2983	28.2985	877.123	1529.01	-213.315	29.8017		-0.614694	16.393	123.699	216.122	-29.2527	8.24632		9.15134	-13.6455	1478.39	2726.62	-327.543	-3.43429		23.4693	-8.33385	1655.16	3071.11	-330.056	-42.8388		8.6992
-0.937454	-22.9868	109.237	174.195	-19.6962	19.4268		-4.20187	5.40327	263.01	458.782	-53.4342	2.21794		1.78302	25.1847	869.819	1541.85	-196.499	9.00441		-14.2983	28.4816	875.811	1526.55	-213.005	29.8057		-0.464177	16.393	125.446	219.398	-29.5847	7.9343		9.15134	-13.4624	1475.77	2721.7	-326.999	-3.43026		23.4693	-8.33385	1655.16	3071.11	-330.056	-42.8388		8.54868
-0.937454	-23.1699	109.455	174.609	-19.7097	19.4228		-4.20187	5.40327	262.793	458.374	-53.4207	2.21794		1.78302	25.3679	868.508	1539.39	-196.189	9.00844		-14.2983	28.4816	875.149	1524.95	-212.811	29.8057		-0.464177	16.2098	127.199	222.321	-29.9991	7.93027		9.15134	-13.2792	1473.14	2717.14	-326.378	-3.42623		23.4693	-8.33385	1654.94	3070.7	-330.042	-42.8388		8.6992
-0.786937	-23.5363	109.235	174.21	-19.615	19.1027		-4.20187	5.40327	262.573	457.962	-53.3309	2.21794		1.78302	25.551	867.415	1537.33	-195.969	9.01247		-14.2983	28.6648	874.497	1523.36	-212.696	29.8097		-0.464177	16.2098	128.51	224.78	-30.309	7.93027		9.15134	-13.0961	1470.95	2712.68	-325.938	-3.4222		23.4693	-8.33385	1654.94	3070.7	-330.042	-42.8388		8.84913
-0.786937	-23.7194	109.453	174.624	-19.6285	19.0987		-4.20187	5.58643	262.355	457.548	-53.3174	2.22197		1.93295	25.7342	866.76	1536.1	-195.847	9.0132		-14.2983	28.6648	874.06	1522.54	-212.592	29.8097		-0.313659	16.2098	129.603	226.828	-30.5242	7.61824		9.15134	-12.9129	1468.55	2708.16	-325.408	-3.41817		23.4693	-8.33385	1654.72	3070.29	-329.952	-42.8388		8.84913
-0.637006	-23.9026	109.233	174.218	-19.5339	19.0914		-4.20187	5.58643	262.138	457.14	-53.3039	2.22197		1.93295	25.7342	865.886	1534.46	-195.64	9.0132		-14.2983	28.6648	873.623	1521.72	-212.489	29.8097		-0.313659	16.0266	130.695	228.882	-30.7443	7.61421		9.15134	-12.7297	1466.36	2704.06	-324.968	-3.41415		23.4693	-8.33385	1654.72	3070.29	-329.952	-42.8388		8.6992
-0.637006	-24.0858	109.233	174.224	-19.5339	19.0873		-4.20187	5.58643	261.7	456.32	-53.2006	2.22197		1.93295	25.9174	865.231	1533.23	-195.524	9.01723		-14.2983	28.6648	873.405	1521.31	-212.476	29.8097		-0.313659	16.0266	131.573	230.159	-30.9521	7.61421		9.15134	-12.5466	1464.4	2700.37	-324.541	-3.41012		23.4693	-8.33385	1654.5	3069.88	-329.939	-42.8388		8.99965
-0.637006	-24.0858	109.014	173.812	-19.4441	19.0873		-4.05135	5.76959	261.263	455.494	-53.0924	1.91398		1.78243	25.9174	865.013	1532.82	-195.515	9.32925		-14.2983	28.848	873.185	1520.89	-212.386	29.8138		-0.313659	16.0266	132.447	231.799	-31.1587	7.61421		9.15134	-12.5466	1462.43	2696.68	-324.114	-3.41012		23.4693	-8.33385	1654.5	3069.88	-329.939	-42.8388		8.84913
-0.637006	-24.2689	109.014	173.818	-19.4441	19.0833		-4.20187	5.76959	260.603	454.625	-52.903	2.226		1.78243	25.9174	864.793	1532.41	-195.425	9.32925		-14.2983	28.848	873.185	1520.89	-212.386	29.8138		-0.163141	16.0266	132.665	232.207	-31.1673	7.30219		9.15134	-12.3634	1460.9	2693.81	-323.791	-3.40609		23.4693	-8.33385	1654.5	3069.88	-329.939	-42.8388		8.69861
-0.637006	-24.4521	108.794	173.413	-19.3543	19.0793		-4.20187	5.95275	260.168	453.803	-52.876	2.23003		1.78243	25.9174	864.793	1532.41	-195.425	9.32925		-14.2983	28.848	872.968	1520.48	-212.372	29.8138		-0.163141	16.0266	133.102	233.027	-31.2706	7.30219		9.15134	-12.1802	1459.15	2690.52	-323.454	-3.40206		23.4693	-8.33385	1654.5	3069.88	-329.939	-42.8388		8.84913
-0.637006	-24.4521	108.354	172.956	-19.2497	19.0793		-4.05135	6.13591	259.293	452.157	-52.6645	1.92203		1.78243	25.9174	864.576	1532	-195.412	9.32925		-14.2983	28.848	872.53	1519.66	-212.269	29.8138		-0.163141	16.0266	133.32	233.435	-31.2841	7.30219		9.15134	-12.1802	1457.62	2687.66	-323.131	-3.40206		23.4693	-8.33385	1654.29	3069.47	-329.925	-42.8388		8.99965
-0.637006	-24.4521	108.354	172.956	-19.2497	19.0793		-4.05135	6.13591	258.645	451.294	-52.6243	1.92203		1.78243	26.1005	864.576	1531.99	-195.412	9.33328		-14.4488	28.848	872.093	1518.84	-212.171	30.1258		-0.163141	16.0266	133.539	233.847	-31.3739	7.30219		9.00082	-11.9971	1456.31	2685.19	-322.826	-3.086		23.4693	-8.33385	1654.29	3069.47	-329.925	-42.8388		9.14958
-0.637006	-24.6352	108.134	172.55	-19.1599	19.0752		-4.05135	6.31908	258.208	450.468	-52.521	1.92606		1.78243	26.1005	864.138	1531.17	-195.308	9.33328		-14.4488	29.0311	871.656	1518.02	-212.067	30.1298		-0.163141	16.0266	133.539	233.847	-31.3739	7.30219		9.00082	-11.9971	1455.22	2683.14	-322.605	-3.086		23.4693	-8.15069	1654.07	3069.06	-329.912	-42.8348		8.99906
-0.637006	-24.6352	108.134	172.55	-19.1599	19.0752		-4.05135	6.50224	257.115	448.414	-52.3009	1.93009		1.78243	26.1005	863.921	1530.76	-195.295	9.33328		-14.4488	29.2143	870.781	1516.37	-211.861	30.1338		-0.163141	16.0266	133.539	233.847	-31.3739	7.30219		9.15134	-11.8139	1454.13	2681.09	-322.38	-3.394		23.4693	-8.15069	1653.85	3068.65	-329.822	-42.8348		8.99906
-0.637006	-24.6352	108.134	172.55	-19.1599	19.0752		-3.90142	6.6854	256.238	447.131	-52.0882	1.93082		1.78243	26.2837	863.266	1529.53	-195.178	9.33731		-14.4488	29.2143	870.125	1515.14	-211.668	30.1338		-0.163141	16.0266	133.757	234.255	-31.3874	7.30219		9.15134	-11.8139	1453.03	2679.04	-322.16	-3.394		23.6198	-8.15069	1653.63	3068.24	-329.804	-43.1468		9.14958
-0.637006	-24.6352	108.134	172.55	-19.1599	19.0752		-4.05135	6.86856	255.802	446.308	-52.066	1.93815		1.78243	26.2837	862.609	1528.3	-194.985	9.33731		-14.4488	29.3974	869.032	1513.09	-211.448	30.1379		-0.163141	15.8435	134.194	235.081	-31.4907	7.29816		9.00082	-11.8139	1452.16	2677.4	-321.959	-3.08197		23.6198	-8.15069	1653.63	3068.24	-329.804	-43.1468		9.14958
-0.637006	-24.6352	108.134	172.55	-19.1599	19.0752		-3.90084	7.23488	255.365	445.477	-51.9579	1.63419		1.63191	26.4669	861.954	1527.06	-194.873	9.65337		-14.4488	29.5806	868.158	1511.44	-211.241	30.1419		-0.163141	15.8435	134.849	236.309	-31.6075	7.29816		9.00082	-11.6308	1451.5	2676.17	-321.842	-3.07794		23.6198	-8.15069	1653.41	3067.83	-329.79	-43.1468		9.14958
-0.637006	-24.4521	108.794	173.413	-19.3543	19.0793		-3.75091	7.41805	254.71	444.243	-51.8362	1.63492		1.63191	26.65	861.299	1525.83	-194.756	9.6574		-14.5993	29.7638	867.283	1509.8	-211.039	30.458		-0.163141	15.8435	135.287	237.129	-31.7108	7.29816		9.15134	-11.6308	1450.85	2674.94	-321.72	-3.38997		23.6198	-7.96753	1653.64	3067.87	-329.881	-43.1428		9.14958
-0.637006	-24.4521	109.014	173.824	-19.4441	19.0793		-3.75032	7.60121	254.492	443.828	-51.8227	1.33022		1.63191	26.8332	860.207	1523.78	-194.536	9.66142		-14.5993	29.9469	865.971	1507.33	-210.729	30.462		-0.0126237	15.8435	136.164	238.406	-31.9137	6.98614		9.15134	-11.6308	1450.41	2674.12	-321.617	-3.38997		23.6198	-7.96753	1653.42	3067.46	-329.868	-43.1428		9.29951
-0.637006	-24.4521	109.232	174.233	-19.4576	19.0793		-3.75032	7.78437	254.057	443.006	-51.7957	1.33425		1.4814	27.0163	859.114	1521.72	-194.321	9.97748		-14.5993	30.3132	865.097	1505.68	-210.523	30.47		-0.0126237	15.6603	137.039	240.052	-32.1203	6.98211		9.00082	-11.6308	1449.97	2673.3	-321.519	-3.07794		23.6198	-7.96753	1653.42	3067.46	-329.868	-43.1428		9.14899
-0.637006	-24.2689	110.329	175.915	-19.7552	19.0833		-3.44987	8.15069	254.059	442.998	-51.8622	1.02699		1.4814	27.1995	858.24	1520.08	-194.114	9.98151		-14.5993	30.4964	863.785	1503.21	-210.213	30.4741		-0.0126237	15.6603	137.694	241.28	-32.2371	6.98211		9.00082	-11.6308	1449.76	2672.89	-321.505	-3.07794		23.6198	-7.96753	1653.42	3067.46	-329.868	-43.1428		9.14899
-0.786937	-24.2689	111.203	177.555	-19.9667	19.0866		-3.5998	8.33385	253.846	442.945	-51.8539	1.03432		1.33088	27.3827	857.148	1518.02	-193.899	10.2976		-14.5993	30.8627	862.473	1500.74	-209.903	30.4821		0.137894	15.6603	138.568	242.92	-32.4388	6.67008		9.00082	-11.4476	1449.32	2672.06	-321.402	-3.07392		23.6198	-7.78437	1653.64	3067.87	-329.957	-43.1388		9.29951
-0.786937	-24.0858	112.3	179.238	-20.2643	19.0906		-3.44928	8.70018	253.843	443.296	-51.8477	0.730356		1.33088	27.5658	855.838	1515.56	-193.666	10.3016		-14.7499	31.0459	861.384	1498.32	-209.689	30.7982		-0.0120366	15.4772	139.441	244.562	-32.574	6.66935		9.00082	-11.4476	1449.32	2672.06	-321.402	-3.07392		23.6198	-7.78437	1653.86	3067.92	-330.048	-43.1388		9.59996
-0.936867	-23.9026	113.833	181.737	-20.5938	19.098		-3.14883	8.88334	254.722	444.57	-52.1221	0.419064		1.18036	27.9321	854.968	1513.55	-193.542	10.6217		-14.7499	31.4122	859.854	1495.45	-209.366	30.8063		-0.0120366	15.4772	140.316	246.202	-32.7806	6.66935		9.00082	-11.4476	1449.32	2672.06	-321.402	-3.07392		23.6198	-7.78437	1654.07	3067.97	-330.062	-43.1388		9.44944
-0.936867	-23.9026	115.367	184.246	-20.9948	19.098		-3.14825	9.24966	255.601	445.839	-52.4062	0.118398		1.02984	28.1153	853.658	1511.09	-193.313	10.9377		-14.7499	31.7785	858.543	1492.97	-209.056	30.8143		0.138481	15.294	141.63	248.305	-33.0868	6.3533		9.00082	-11.4476	1449.32	2672.06	-321.402	-3.07392		23.6198	-7.78437	1654.29	3068.38	-330.152	-43.1388		9.29951
-1.0868	-23.5363	117.339	187.562	-21.5039	19.1093		-2.8478	9.43282	256.92	448.657	-52.7829	-0.192894		1.17977	28.2985	852.566	1509.03	-193.088	10.9385		-14.7499	32.1449	857.444	1490.55	-208.759	30.8224		0.138481	15.1108	142.503	249.947	-33.2171	6.34927		9.00082	-11.4476	1449.32	2672.06	-321.402	-3.07392		23.6198	-7.60121	1654.51	3068.78	-330.165	-43.1347		9.59996
-1.23732	-23.5363	119.751	191.348	-22.1175	19.4213		-2.99773	9.43282	258.232	451.117	-53.0977	-0.189595		1.02926	28.6648	851.036	1506.15	-192.769	11.2585		-14.9004	32.5112	855.912	1487.67	-208.364	31.1425		0.288999	15.1108	143.595	251.995	-33.4323	6.03725		9.00082	-11.4476	1449.1	2671.66	-321.388	-3.07392		23.6198	-7.60121	1655.17	3069.65	-330.359	-43.1347		9.90041
-1.38725	-23.1699	122.591	195.94	-22.7566	19.4327		-2.69669	9.79915	259.766	453.614	-53.4889	-0.805583		0.878739	28.848	849.726	1503.69	-192.541	11.5746		-14.9004	32.6943	854.601	1485.2	-208.054	31.1465		0.439516	14.9277	144.688	254.049	-33.6475	5.7212		9.00082	-11.4476	1448.88	2671.24	-321.298	-3.07392		23.6198	-7.60121	1655.61	3070.47	-330.463	-43.1347		9.59996
-1.68769	-22.9868	125.44	200.539	-23.4785	19.752		-2.54618	9.98231	262.177	457.76	-54.1678	-1.11358		0.728222	29.2143	848.416	1501.22	-192.312	11.8947		-14.9004	33.0607	853.511	1482.78	-207.836	31.1545		0.439516	14.7445	145.562	255.695	-33.8541	5.71717		9.00082	-11.4476	1448.66	2670.84	-321.285	-3.07392		23.6198	-7.41805	1656.05	3071.28	-330.566	-43.1307		9.45003
-1.98814	-22.6205	128.949	206.002	-24.3947	20.0754		-2.24573	10.3486	264.803	462.304	-54.7791	-1.42084		0.577704	29.3974	846.887	1498.35	-191.994	12.2107		-14.9004	33.427	851.982	1479.9	-207.512	31.1626		0.590034	14.5613	146.648	257.384	-33.9927	5.40111		9.00082	-11.4476	1448.23	2670.02	-321.182	-3.07392		23.6198	-7.41805	1656.71	3072.15	-330.76	-43.1307		9.60054
-2.13807	-22.4373	132.454	211.83	-25.2284	20.0827		-2.24573	10.715	267.648	467.257	-55.4136	-1.41278		0.427186	29.7638	845.799	1495.93	-191.856	12.5308		-14.9004	33.7933	850.67	1477.43	-207.202	31.1707		0.590034	14.5613	147.75	259.434	-34.2907	5.40111		9.00082	-11.4476	1447.79	2669.2	-321.078	-3.07392		23.6198	-7.41805	1657.36	3073.38	-330.877	-43.1307		9.45061
-2.43852	-22.2541	136.831	218.573	-26.2746	20.4021		-2.24514	11.0813	270.714	472.625	-56.2142	-1.71345		0.276669	29.9469	844.707	1493.88	-191.641	12.8469		-15.0509	34.1596	849.358	1474.95	-206.897	31.4907		0.740552	14.3782	148.836	261.123	-34.4293	5.08506		9.00082	-11.4476	1447.57	2668.79	-321.065	-3.07392		23.4699	-7.23488	1657.8	3074.19	-330.985	-43.1234		9.45061
-2.8889	-21.8878	141.21	226.035	-27.3247	20.7288		-2.09462	11.2644	274.215	478.816	-57.0369	-2.02144		0.426599	30.3132	843.397	1491.41	-191.402	12.8516		-15.0509	34.526	848.489	1472.94	-206.768	31.4988		0.891069	14.195	149.71	262.769	-34.631	4.76901		9.00082	-11.2644	1446.92	2667.55	-320.948	-3.06989		23.7703	-7.23488	1658.45	3075.42	-331.092	-43.4387		9.45061
-3.03883	-21.5215	146.471	234.414	-28.6504	20.7401		-2.09404	11.6308	278.371	486.228	-57.9813	-2.3221		0.276081	30.4964	842.087	1488.95	-191.173	13.1677		-15.0509	34.8923	847.177	1470.47	-206.458	31.5069		0.891069	14.0119	150.583	264.411	-34.7613	4.76498		9.00082	-11.2644	1446.48	2666.73	-320.845	-3.06989		23.7703	-7.23488	1659.33	3076.7	-331.376	-43.4387		9.3001
-3.33928	-21.3383	151.728	243.159	-29.9035	21.0595		-1.94352	11.9971	282.97	494.102	-59.1017	-2.62607		0.125564	30.6796	840.777	1486.48	-190.945	13.4837		-15.0509	35.2586	845.865	1468	-206.148	31.5149		1.04159	13.8287	151.238	265.645	-34.8732	4.44893		9.15075	-11.2644	1446.26	2666.33	-320.826	-3.07318		23.6204	-7.05172	1660.21	3078.33	-331.512	-43.4314		9.45061
-3.78966	-20.7888	158.075	253.216	-31.3825	21.3902		-1.64248	12.1802	287.781	502.748	-60.1531	-3.24609		-0.175472	31.0459	839.248	1483.6	-190.631	14.1158		-15.0509	35.6249	844.553	1465.53	-205.839	31.523		1.1921	13.8287	152.111	267.282	-34.9986	4.1369		9.00082	-11.2644	1445.82	2665.51	-320.728	-3.06989		23.7703	-7.05172	1661.3	3080.02	-331.804	-43.4347		9.60113
-4.24062	-20.4225	164.869	264.1	-33.0427	22.0256		-1.34145	12.5466	293.041	512.214	-61.462	-3.86207		-0.175472	31.2291	838.597	1482.01	-190.592	14.1199		-15.0509	35.9913	843.684	1463.52	-205.71	31.531		1.1921	13.6455	152.766	268.516	-35.1154	4.13287		9.00082	-11.0813	1445.17	2664.27	-320.611	-3.06586		23.9209	-7.05172	1662.18	3081.66	-332.006	-43.7467		9.45003
-4.691	-19.873	172.1	275.799	-34.8061	22.3563		-1.34086	12.5466	299.164	523.327	-62.8331	-4.1708		-0.476507	31.4122	837.287	1479.55	-190.368	14.7479		-15.2014	36.3576	842.802	1461.5	-205.431	31.8511		1.19269	13.4624	153.201	269.338	-35.1423	3.82012		9.15075	-11.0813	1444.73	2663.45	-320.503	-3.06915		23.9209	-7.05172	1663.27	3083.71	-332.226	-43.7467		9.45003
-5.2919	-19.5067	179.762	287.958	-36.6011	22.995		-1.19034	12.9129	305.077	534.018	-64.1873	-4.47476		-0.627025	31.5954	836.195	1477.49	-190.153	15.064		-15.2014	36.7239	841.71	1459.44	-205.211	31.8592		1.34321	13.2792	153.856	270.572	-35.2542	3.50407		9.15075	-11.0813	1444.3	2662.64	-320.476	-3.06915		23.9209	-6.86856	1664.15	3084.98	-332.434	-43.7427		9.45003
-5.74228	-18.9572	187.648	300.885	-38.4814	23.3257		-1.03983	13.0961	311.648	545.949	-65.8109	-4.78275		-0.777542	31.9617	835.322	1475.85	-190.028	15.3841		-15.2014	37.0902	841.058	1457.84	-205.096	31.8672		1.64366	13.0961	154.296	271.035	-35.349	3.18471		9.15075	-11.0813	1443.86	2661.82	-320.373	-3.06915		23.9209	-6.86856	1665.24	3087.03	-332.654	-43.7427		9.45003
-6.19266	-18.5909	196.625	315.142	-40.5826	23.6524		-1.33969	13.0961	319.522	559.254	-67.6072	-4.77616		-0.777542	32.1449	834.23	1473.79	-189.807	15.3881		-15.2014	37.4566	839.966	1455.78	-204.876	31.8753		1.64366	12.9129	154.732	271.858	-35.376	3.18068		9.15075	-11.0813	1443.64	2661.41	-320.359	-3.06915		23.7709	-6.86856	1666.33	3089.08	-332.879	-43.7394		9.29951
-6.94348	-18.0414	206.037	330.209	-42.7207	24.2984		-1.18917	13.4624	326.955	572.811	-69.207	-5.08012		-0.92806	32.328	833.58	1472.2	-189.773	15.7042		-15.0515	37.6397	839.091	1454.13	-204.664	31.876		1.64425	12.7297	155.163	272.319	-35.4027	2.86793		9.15075	-10.8981	1443.2	2660.58	-320.256	-3.06513		23.7709	-6.86856	1667.21	3090.72	-333.086	-43.7394		9.14958
-7.24334	-17.4919	215.892	345.737	-45.0249	24.3171		-1.18917	13.4624	335.272	587.301	-71.1734	-5.08012		-1.07858	32.328	832.925	1470.97	-189.661	16.0162		-15.3519	38.006	838.44	1452.53	-204.558	32.1994		1.79476	12.5466	154.938	272.272	-35.2305	2.55188		9.00024	-10.8981	1443.21	2660.22	-320.338	-2.7531		23.9209	-6.86856	1668.31	3092.77	-333.379	-43.7427		9.29951
-7.84424	-17.1256	226.621	362.91	-47.5455	24.9558		-1.3391	13.6455	344.243	603.009	-73.1851	-5.07279		-1.2291	32.5112	832.052	1469.33	-189.536	16.3322		-15.202	38.1892	838.002	1451.7	-204.45	32.2001		1.79476	12.3634	154.938	272.278	-35.2305	2.54785		9.00024	-10.8981	1443.21	2660.22	-320.338	-2.7531		23.9209	-6.86856	1669.4	3094.81	-333.599	-43.7427		9.44944
-8.44455	-16.5761	237.572	380.847	-50.0799	25.2898		-1.18799	13.8287	353.22	619.083	-75.2637	-5.68951		-1.22968	32.6943	831.397	1468.09	-189.419	16.645		-15.202	38.5555	837.128	1450.05	-204.244	32.2082		1.94528	12.1802	154.936	272.281	-35.1493	2.2318		9.00024	-10.8981	1442.99	2659.81	-320.325	-2.7531		24.0714	-6.86856	1670.06	3096.04	-333.711	-44.0547		9.29951
-9.04486	-16.0266	248.956	399.243	-52.7173	25.6238		-1.18799	14.0119	362.621	635.246	-77.2973	-5.68548		-1.3802	32.8775	830.742	1466.86	-189.307	16.961		-15.202	38.7387	836.473	1448.82	-204.127	32.2122		2.0958	11.9971	154.717	271.875	-35.0546	1.91574		9.00024	-10.8981	1442.77	2659.41	-320.311	-2.7531		24.0714	-6.86856	1671.37	3098.14	-334.022	-44.0547		9.29951
-9.64576	-15.1108	261.429	418.947	-55.4994	26.2746		-1.18741	14.195	371.813	652.091	-79.393	-5.99018		-1.53072	32.8775	830.31	1465.68	-189.286	17.2731		-15.3525	38.9218	836.035	1447.99	-204.028	32.5283		2.0958	11.9971	154.497	271.463	-34.9648	1.91574		9.00024	-10.715	1442.77	2659.4	-320.311	-2.74907		24.0714	-6.86856	1672.46	3100.19	-334.242	-44.0547		9.29951
-10.0955	-14.5613	274.351	439.488	-58.5341	26.2966		-1.03689	14.3782	382.536	670.716	-81.8094	-6.29817		-1.53072	33.0607	829.875	1464.86	-189.259	17.2771		-15.3525	39.105	835.821	1447.22	-204.016	32.5323		2.24632	11.6308	153.84	270.244	-34.7668	1.59566		9.00024	-10.715	1442.77	2659.4	-320.311	-2.74907		24.0714	-6.86856	1673.34	3101.83	-334.449	-44.0547		9.29951
-10.8464	-14.0119	287.926	461.255	-61.6191	26.9426		-1.33734	14.3782	393.255	689.71	-84.2392	-5.98285		-1.68124	33.2438	829.657	1464.44	-189.251	17.5931		-15.3525	39.4713	835.384	1446.38	-203.913	32.5404		2.24632	11.6308	153.621	269.832	-34.677	1.59566		9.15017	-10.5318	1443.22	2659.85	-320.487	-2.74834		23.9214	-6.86856	1674.21	3103.46	-334.584	-44.0514		9.44944
-11.4467	-13.4624	302.157	484.252	-64.8922	27.2766		-1.48727	14.7445	403.967	708.324	-86.5113	-5.97149		-1.83175	33.2438	829.22	1463.62	-189.152	17.9052		-15.3525	39.4713	835.166	1445.98	-203.899	32.5404		2.39683	11.4476	152.961	268.969	-34.4778	1.27961		9.15017	-10.5318	1443.44	2660.27	-320.577	-2.74834		23.9214	-6.86856	1674.86	3104.69	-334.7	-44.0514		9.14899
-11.7465	-12.7297	316.609	507.29	-68.1704	27.2994		-1.33675	15.1108	414.473	727.259	-88.9132	-6.27546		-1.83175	33.2438	829.002	1463.22	-189.139	17.9052		-15.3525	39.6545	834.729	1445.15	-203.796	32.5444		2.39683	11.2644	152.741	268.563	-34.388	1.27558		9.15017	-10.5318	1443.44	2660.27	-320.577	-2.74834		23.9214	-6.86856	1676.17	3106.43	-335.011	-44.0514		9.44944
-12.4968	-12.1802	331.93	531.608	-71.5932	27.6367		-1.6372	15.294	426.064	747.159	-91.4743	-5.9561		-1.98227	33.427	828.784	1462.8	-189.13	18.2212		-15.3525	39.8377	834.729	1445.14	-203.796	32.5484		2.54735	11.0813	152.085	267.338	-34.19	0.959526		9.15017	-10.5318	1443.66	2660.68	-320.667	-2.74834		24.0714	-6.86856	1676.4	3107.2	-335.097	-44.0547		9.29892
-12.7966	-11.4476	347.255	556.282	-75.0016	27.6594		-1.93765	15.4772	437.659	767.421	-94.0357	-5.63675		-1.98227	33.427	828.789	1462.44	-189.208	18.2212		-15.3525	39.8377	834.514	1444.37	-203.784	32.5484		2.54735	11.0813	151.647	266.518	-34.0867	0.959526		9.15017	-10.5318	1444.32	2661.55	-320.861	-2.74834		24.0714	-6.86856	1677.05	3108.06	-335.137	-44.0547		9.14899
-13.0965	-10.715	363.672	582.283	-78.7074	27.6821		-2.2381	15.6603	448.803	787.22	-96.3384	-5.3174		-2.13279	33.427	828.791	1462.45	-189.289	18.5332		-15.503	40.0208	834.514	1444.37	-203.789	32.8645		2.54735	10.8981	150.99	265.292	-33.8936	0.955496		9.15017	-10.5318	1444.97	2662.78	-321.054	-2.74834		23.9214	-6.86856	1677.48	3108.88	-335.245	-44.0514		9.14899
-13.8467	-9.98231	380.743	609.509	-82.4683	28.0234		-2.2381	16.0266	460.624	808.252	-99.0564	-5.30934		-2.13279	33.427	828.791	1462.45	-189.289	18.5332		-15.503	40.0208	834.514	1444.37	-203.789	32.8645		2.69787	10.715	150.766	264.525	-33.7986	0.639444		9.15017	-10.5318	1445.41	2663.6	-321.158	-2.74834		23.9214	-6.86856	1677.7	3109.29	-335.258	-44.0514		9.29951
-13.8456	-9.43282	398.038	637.513	-86.2949	27.4181		-2.53854	16.0266	473.088	829.795	-101.748	-4.99402		-2.13279	33.6102	828.791	1462.44	-189.289	18.5373		-15.503	40.0208	834.514	1444.37	-203.789	32.8645		2.69787	10.5318	150.329	263.711	-33.6953	0.635414		9.15017	-10.3486	1445.85	2664.41	-321.261	-2.74431		23.9214	-6.86856	1677.92	3109.7	-335.348	-44.0514		9.14899
-14.4459	-8.70018	416.206	666.428	-90.3486	27.7561		-2.83899	16.2098	484.9	850.831	-104.398	-4.67467		-2.28331	33.6102	828.791	1462.44	-189.294	18.8493		-15.503	40.0208	834.514	1444.37	-203.789	32.8645		2.69787	10.5318	149.669	262.842	-33.501	0.635414		9.15017	-10.3486	1446.73	2665.69	-321.545	-2.74431		23.9214	-6.86856	1677.7	3109.29	-335.258	-44.0514		8.99906
-14.8951	-7.96753	434.809	696.159	-94.4244	27.4734		-3.28996	16.5761	497.59	872.772	-107.185	-4.03927		-2.28331	33.6102	828.791	1462.44	-189.294	18.8493		-15.503	40.0208	834.514	1444.37	-203.789	32.8645		2.69787	10.5318	149.232	262.023	-33.3977	0.635414		8.99965	-10.3486	1447.38	2666.92	-321.667	-2.43229		23.9214	-6.86856	1677.27	3108.84	-335.232	-44.0514		8.99906
-15.0444	-7.05172	453.42	725.883	-98.492	27.1881		-3.59099	16.9424	510.274	894.715	-109.966	-3.40716		-2.28331	33.6102	829.01	1462.85	-189.384	18.8493		-15.503	40.0208	834.514	1444.37	-203.789	32.8645		2.84839	10.5318	149.012	261.611	-33.303	0.323391		8.99965	-10.3486	1448.04	2668.15	-321.86	-2.43229		24.0714	-6.86856	1676.62	3107.61	-335.11	-44.0547		9.14899
-15.4936	-6.31908	472.688	756.844	-102.762	26.9054		-4.04196	17.1256	523.185	917.797	-112.843	-2.77579		-2.28331	33.6102	829.01	1462.85	-189.384	18.8493		-15.503	40.0208	834.514	1444.37	-203.789	32.8645		2.84839	10.3486	148.575	260.797	-33.1997	0.319361		8.99965	-10.3486	1448.91	2669.79	-322.066	-2.43229		23.9214	-6.86856	1676.18	3106.79	-335.012	-44.0514		9.14899
-15.9428	-5.40327	492.377	788.252	-106.982	26.6267		-4.49293	17.6751	535.649	940.043	-115.462	-2.13635		-2.28331	33.6102	829.01	1462.85	-189.384	18.8493		-15.503	40.0208	834.514	1444.37	-203.789	32.8645		2.84839	10.3486	148.575	260.797	-33.1997	0.319361		8.99965	-10.3486	1450.01	2671.48	-322.364	-2.43229		24.0714	-6.86856	1675.31	3105.15	-334.876	-44.0547		8.99906
-15.9417	-4.85378	512.742	820.908	-111.535	26.0214		-4.79337	17.8583	548.773	963.172	-118.347	-1.817		-2.28331	33.6102	828.791	1462.44	-189.294	18.8493		-15.503	40.0208	834.514	1444.37	-203.789	32.8645		2.84839	10.3486	148.575	260.797	-33.1997	0.319361		8.99965	-10.3486	1450.45	2672.3	-322.467	-2.43229		23.9214	-6.86856	1673.99	3103.06	-334.57	-44.0514		8.99906
-16.2409	-4.3043	533.536	854.015	-116.049	25.7313		-5.54479	18.2246	562.339	986.753	-121.351	-0.866277		-2.28331	33.6102	828.573	1462.03	-189.28	18.8493		-15.3525	39.8377	834.072	1443.91	-203.603	32.5484		2.84839	10.3486	148.575	260.797	-33.1997	0.319361		8.99965	-10.3486	1451.32	2673.94	-322.674	-2.43229		23.9214	-6.86856	1672.89	3100.65	-334.35	-44.0514		8.99906
-16.5396	-3.20533	554.107	887.056	-120.471	25.1447		-6.14627	18.4077	575.241	1009.83	-124.154	0.0771207		-2.13279	33.6102	828.573	1462.03	-189.275	18.5373		-15.3525	39.8377	833.854	1443.5	-203.589	32.5484		2.84839	10.3486	148.575	260.797	-33.1997	0.319361		8.99965	-10.3486	1452.42	2675.63	-322.972	-2.43229		23.7709	-6.86856	1671.15	3097.37	-334.018	-43.7394		8.99906
-16.8383	-2.28952	575.336	920.968	-125.012	24.5539		-6.59724	18.9572	588.586	1033.36	-127.134	0.716554		-2.13279	33.427	828.354	1461.63	-189.186	18.5332		-15.3525	39.8377	833.854	1443.5	-203.589	32.5484		2.69787	10.5318	149.012	261.611	-33.3079	0.635414		8.99965	-10.3486	1453.29	2677.27	-323.178	-2.43229		23.9209	-6.86856	1668.53	3093.18	-333.468	-43.7427		8.99906
-16.9871	-1.55687	596.788	954.935	-129.638	23.9559		-6.89827	19.3236	601.938	1056.9	-130.11	1.34866		-2.13279	33.427	827.916	1460.81	-189.082	18.5332		-15.3525	39.6545	833.854	1443.51	-203.589	32.5444		2.69787	10.5318	149.669	262.842	-33.501	0.635414		8.99965	-10.3486	1454.17	2678.91	-323.385	-2.43229		23.9209	-6.6854	1666.56	3089.49	-333.118	-43.7386		8.99906
-17.1358	-0.641066	618.242	989.62	-134.264	23.3619		-7.34983	19.5067	615.495	1081.21	-133.025	2.28876		-2.13279	33.427	827.474	1460.35	-188.901	18.5332		-15.3525	39.4713	833.194	1442.65	-203.395	32.5404		2.69787	10.5318	150.324	264.071	-33.6178	0.635414		8.84913	-10.3486	1454.82	2680.14	-323.506	-2.12027		23.7703	-6.6854	1663.93	3084.57	-332.578	-43.4266		8.99906
-16.9835	0.274742	640.349	1024.81	-138.998	22.1439		-7.65027	19.873	629.052	1105.51	-135.936	2.61214		-1.98227	33.427	827.037	1459.53	-188.793	18.2212		-15.3525	39.4713	832.534	1441.78	-203.201	32.5404		2.69787	10.5318	151.641	266.171	-34.0052	0.635414		8.99906	-10.3486	1455.49	2681.37	-323.773	-2.12356		23.7703	-6.6854	1660.88	3078.84	-332.008	-43.4266		8.99906
-17.2822	1.00739	662.893	1060.82	-143.85	21.5491		-8.10124	20.0562	642.402	1129.41	-138.915	3.24351		-1.98227	33.427	826.157	1458.25	-188.509	18.2212		-15.202	39.2882	832.097	1440.96	-203.093	32.2243		2.69787	10.715	152.953	268.625	-34.3151	0.639444		8.99906	-10.3486	1455.93	2682.19	-323.876	-2.12356		23.6198	-6.6854	1657.6	3073.06	-331.351	-43.1146		8.99906
-17.2805	2.10636	684.782	1096.32	-148.498	20.6471		-8.70214	20.4225	656.402	1153.81	-141.941	3.88222		-1.98227	33.2438	825.502	1457.02	-188.392	18.2172		-15.202	39.105	831.657	1440.51	-202.988	32.2203		2.54735	10.715	154.051	271.038	-34.6167	0.951467		8.99906	-10.3486	1456.58	2683.42	-323.993	-2.12356		23.6198	-6.50224	1653.88	3066.09	-330.664	-43.1106		8.99906
-17.1288	3.02217	707.326	1132.33	-153.335	19.7378		-9.1531	20.7888	669.745	1177.34	-144.845	4.51762		-1.98227	33.2438	824.623	1455.74	-188.108	18.2172		-15.202	39.105	830.559	1438.82	-202.69	32.2203		2.54735	10.8981	156.023	274.36	-35.1209	0.955496		8.99906	-10.3486	1457.02	2684.24	-324.096	-2.12356		23.4693	-6.50224	1649.73	3058.68	-329.877	-42.7985		8.99906
-16.9765	3.93797	729.869	1168.33	-158.095	18.5198		-9.60465	20.972	683.083	1201.24	-147.67	5.45772		-1.83175	33.2438	823.748	1454.1	-187.897	17.9052		-15.202	38.9218	829.682	1437.55	-202.482	32.2163		2.54735	10.8981	157.772	277.64	-35.5341	0.955496		8.99906	-10.3486	1457.24	2684.65	-324.186	-2.12356		23.3188	-6.50224	1645.36	3050.49	-329.078	-42.4865		8.99906
-17.1247	4.85378	752.631	1204.75	-162.956	17.617		-9.90569	21.5215	696.217	1224.36	-150.633	6.09385		-1.83175	33.2438	822.432	1452	-187.509	17.9052		-15.202	38.7387	828.807	1435.92	-202.276	32.2122		2.54735	11.0813	160.176	282.141	-36.0641	0.959526		8.99906	-10.3486	1457.46	2685.06	-324.199	-2.12356		23.3188	-6.50224	1640.34	3041.43	-328.079	-42.4865		8.99906
-16.8219	5.95275	774.736	1239.93	-167.608	16.091		-10.3567	21.7047	709.782	1247.94	-153.627	6.72523		-1.83175	33.2438	820.897	1449.49	-187.108	17.9052		-15.202	38.5555	827.492	1433.83	-201.965	32.2082		2.39683	11.2644	162.585	286.284	-36.6765	1.27558		8.99906	-10.3486	1457.68	2685.47	-324.289	-2.12356		23.1683	-6.31908	1634.65	3031.14	-326.969	-42.1705		8.99906
-16.8201	6.86856	797.278	1275.94	-172.374	15.185		-10.9581	22.071	722.896	1271.06	-156.367	7.67266		-1.98168	33.2438	819.363	1446.99	-186.712	17.9085		-15.202	38.5555	825.953	1431.68	-201.486	32.2082		2.39683	11.2644	165.869	292.072	-37.4906	1.27558		8.99906	-10.3486	1457.46	2685.06	-324.199	-2.12356		23.1677	-6.31908	1628.75	3020.44	-325.84	-41.8617		8.99906
-16.8178	7.96753	819.601	1311.53	-177.05	13.9742		-11.2586	22.4373	735.801	1293.77	-159.162	7.99604		-1.83117	33.2438	817.832	1444.11	-186.308	17.5964		-15.0515	38.3724	823.988	1428.72	-201.054	31.8921		2.24632	11.2644	169.157	298.222	-38.3099	1.5876		8.99906	-10.3486	1457.24	2684.65	-324.186	-2.12356		22.8672	-6.31908	1622.64	3009.34	-324.631	-41.5464		8.99906
-16.3656	8.88334	841.713	1347.08	-181.774	12.7496		-11.5596	22.6205	748.269	1315.67	-161.854	8.62411		-1.68124	33.2438	815.86	1440.79	-185.799	17.5931		-15.0515	38.3724	822.016	1425.39	-200.55	31.8921		2.09639	11.4476	172.873	305.183	-39.1547	1.59493		8.99906	-10.3486	1456.8	2683.83	-324.082	-2.12356		22.7167	-6.31908	1616.07	2997.05	-323.314	-41.2344		8.99906
-16.3639	9.79915	863.376	1381.8	-186.256	11.8436		-12.0106	23.1699	760.515	1337.51	-164.46	9.26355		-1.83117	33.2438	813.888	1437.46	-185.299	17.5964		-14.9015	38.1892	820.044	1422.07	-200.04	31.8848		2.09639	11.6308	176.811	312.193	-40.0856	1.59896		8.99906	-10.3486	1456.14	2682.6	-323.889	-2.12356		22.5662	-6.13591	1608.21	2983.39	-321.763	-40.9183		8.99906
-16.0611	10.715	884.826	1415.76	-190.791	10.3135		-12.4616	23.1699	772.55	1358.95	-167.053	9.89089		-1.68124	33.427	811.479	1433.3	-184.687	17.5972		-14.9015	38.1892	818.073	1418.74	-199.536	31.8848		2.24632	11.8139	181.407	320.435	-41.2047	1.59969		8.99906	-10.3486	1455.48	2681.37	-323.695	-2.12356		22.5656	-6.13591	1600.35	2968.65	-320.285	-40.6096		8.99906
-15.9094	11.2644	905.616	1449.58	-195.06	9.39611		-12.9125	23.5363	784.131	1379.57	-169.464	10.5263		-1.83117	33.427	808.638	1428.7	-183.981	17.6005		-14.9015	38.1892	815.223	1414.14	-198.824	31.8848		2.24632	11.9971	186.22	329.085	-42.3422	1.60372		8.99906	-10.3486	1454.17	2678.91	-323.385	-2.12356		22.4151	-6.31908	1592.04	2953.82	-318.63	-40.3016		8.99906
-15.7571	12.1802	926.183	1482.62	-199.316	8.17806		-13.2136	23.7194	795.507	1399.42	-171.936	11.1544		-1.68065	33.6102	806.004	1423.77	-183.279	17.2925		-14.6011	38.1892	811.937	1408.71	-197.999	31.5695		2.24632	11.9971	191.694	339.334	-43.6731	1.60372		8.99965	-10.3486	1452.64	2676.04	-323.061	-2.43229		22.4151	-6.31908	1583.08	2937.75	-316.853	-40.3016		8.99906
-15.3044	13.0961	946.543	1515.25	-203.626	6.64469		-13.815	23.9026	806.66	1419.22	-174.326	12.0978		-1.68065	33.6102	803.158	1418.8	-182.568	17.2925		-14.6011	38.1892	808.878	1403.7	-197.275	31.5695		2.0958	12.1802	197.822	350.081	-45.1267	1.91977		8.99965	-10.3486	1450.89	2673.12	-322.647	-2.43229		22.1141	-6.13591	1573.69	2920.13	-315.062	-39.6735		8.99906
-15.1521	13.8287	966.451	1547.43	-207.687	5.42261		-14.1161	24.0858	817.159	1437.79	-176.59	12.7258		-1.83058	33.7933	799.87	1413.36	-181.681	17.2998		-14.751	38.1892	805.804	1398.32	-196.478	31.5728		2.24632	12.3634	204.165	361.599	-46.5827	1.61178		8.99965	-10.3486	1448.92	2669.43	-322.144	-2.43229		22.1135	-6.13591	1564.07	2902.48	-313.168	-39.3648		8.99906
-14.8499	14.7445	985.49	1578.33	-211.613	4.20126		-14.567	24.2689	827.215	1455.9	-178.677	13.3572		-1.68006	34.1596	796.367	1407.15	-180.772	16.9958		-14.6005	38.1892	801.638	1391.61	-195.373	31.2608		2.0958	12.5466	210.945	373.937	-48.1518	1.92783		8.99965	-10.3486	1446.29	2664.88	-321.523	-2.43229		21.813	-6.13591	1553.36	2883.13	-311.064	-39.0495		8.99906
-14.6976	15.4772	1004.97	1609.69	-215.724	2.97918		-14.8681	24.4521	837.276	1473.66	-180.838	13.9853		-1.68006	34.1596	792.646	1400.55	-179.855	16.9958		-14.4506	38.3724	797.483	1384.9	-194.423	31.2615		2.0958	12.5466	218.171	387.103	-49.8971	1.92783		9.15017	-10.3486	1443.89	2660.37	-320.988	-2.74431		21.963	-6.13591	1542.21	2863.33	-308.843	-39.0528		8.99906
-14.3954	16.393	1023.57	1640.13	-219.546	1.75783		-15.1685	24.6352	846.249	1489.72	-182.779	14.3046		-1.52954	34.3428	788.701	1393.88	-178.765	16.6878		-14.3006	38.3724	793.322	1377.84	-193.396	31.2582		2.24632	12.7297	226.044	401.489	-51.6765	1.61984		9.15017	-10.3486	1440.61	2654.58	-320.25	-2.74431		21.6619	-6.31908	1530.64	2842	-306.61	-38.4328		8.99906
-14.2437	17.1256	1041.96	1669.8	-223.36	0.844481		-15.6195	24.8184	855.645	1506.25	-184.749	14.936		-1.37903	34.526	783.887	1385.94	-177.545	16.3799		-14.3006	38.5555	789.159	1370.76	-192.298	31.2622		2.24632	12.9129	234.14	416.648	-53.5509	1.62387		9.30068	-10.5318	1437.1	2648.39	-319.418	-3.06036		21.512	-6.50224	1518.62	2820.2	-304.267	-38.4335		8.99906
-14.092	17.6751	1060.11	1699.43	-227.082	-0.0729032		-15.77	25.0016	863.741	1521.04	-186.477	15.2521		-1.37903	34.7091	779.729	1378.5	-176.525	16.3839		-14.3006	38.5555	783.901	1362.01	-190.978	31.2622		2.39683	12.9129	243.546	433.548	-55.7312	1.31184		9.30068	-10.5318	1433.17	2641.38	-318.487	-3.06036		21.211	-6.50224	1505.94	2797.17	-301.737	-37.8095		8.99906
-13.7904	18.4077	1077.41	1727.79	-230.746	-0.989556		-16.0705	25.0016	871.832	1535.47	-188.21	15.5674		-1.37844	35.0754	774.687	1370.14	-175.142	16.0832		-14.1501	38.9218	778.433	1352.84	-189.642	30.9583		2.54735	13.0961	253.39	451.263	-58.0148	1.00385		9.4512	-10.5318	1429	2633.59	-317.461	-3.37239		21.0604	-6.6854	1492.61	2772.92	-299.085	-37.5015		8.99906
-13.6387	18.7741	1094.69	1755.43	-234.339	-1.91097		-16.221	25.1847	879.704	1549.49	-189.847	15.8834		-0.927473	35.2586	769.659	1361.43	-173.901	15.4599		-14.0002	38.9218	773.177	1343.72	-188.319	30.955		2.54794	13.0961	263.239	469.345	-60.3036	0.695126		9.60172	-10.5318	1424.41	2625.34	-316.408	-3.68441		20.9099	-6.86856	1479.49	2748.71	-296.446	-37.1935		8.99906
-13.6375	19.3236	1111.32	1782.55	-237.818	-2.51633		-16.522	25.3679	886.92	1562.27	-191.373	16.5115		-0.776955	35.4418	765.057	1352.81	-172.695	15.1519		-14.0002	38.9218	767.041	1333.69	-186.791	30.955		2.69846	13.4624	273.738	488.281	-62.704	0.391162		9.75224	-10.5318	1418.94	2615.46	-315.149	-3.99643		21.0599	-7.05172	1465.3	2722.82	-293.655	-37.2008		8.99906
-13.4858	19.6899	1127.29	1808.82	-241.099	-3.43774		-16.8225	25.3679	893.696	1574.61	-192.795	16.8268		-0.47592	35.6249	759.353	1342.86	-171.11	14.5319		-14.0002	39.2882	760.909	1323.28	-185.265	30.963		2.9989	13.4624	285.558	509.691	-65.4873	0.0758406		9.75224	-10.5318	1413.47	2605.58	-313.895	-3.99643		20.7588	-7.23488	1450.65	2696.11	-290.698	-36.5808		8.99906
-13.3347	20.0562	1143.05	1834.32	-244.443	-4.05043		-16.973	25.3679	900.04	1585.77	-194.185	17.1389		-0.324815	35.9913	753.888	1333.32	-169.774	13.9192		-13.6998	39.4713	754.125	1312.02	-183.612	30.6517		3.15001	13.6455	297.589	531.139	-68.2123	-0.540878		9.90275	-10.715	1407.56	2594.88	-312.455	-4.31249		20.6083	-7.60121	1436.22	2669.45	-287.825	-36.2768		8.99906
-13.0331	20.2394	1158.15	1859.32	-247.587	-4.97917		-16.973	25.3679	905.942	1596.47	-195.39	17.1389		-0.0237796	36.1744	748.193	1323.38	-168.267	13.2992		-13.6998	39.4713	747.558	1300.44	-181.984	30.6517		3.60097	13.8287	309.622	553.311	-70.9267	-1.16419		10.2038	-10.5318	1401	2582.93	-310.894	-4.9325		20.4584	-7.60121	1420.92	2641.15	-284.746	-36.2735		8.99906
-13.0319	20.6057	1172.58	1882.72	-250.547	-5.58856		-17.1235	25.3679	910.751	1605.12	-196.38	17.4509		0.277256	36.7239	742.062	1312.6	-166.656	12.6872		-13.6998	39.8377	740.545	1288.03	-180.175	30.6598		3.75149	13.6455	323.195	577.644	-74.1293	-1.48025		10.3543	-10.715	1393.78	2570.14	-309.22	-5.24856		20.4578	-7.96753	1405.19	2612.4	-281.635	-35.9729		8.99906
-12.8808	20.972	1186.59	1905.66	-253.476	-6.20125		-17.274	25.3679	915.343	1613.36	-197.357	17.7629		0.427773	36.9071	736.372	1302.3	-165.23	12.3792		-13.5492	40.0208	732.887	1275.12	-178.321	30.3518		4.05312	13.8287	336.54	602.275	-77.1583	-2.40899		10.5048	-10.715	1386.56	2556.98	-307.624	-5.56058		19.8563	-8.15069	1389.45	2583.64	-278.466	-35.0375		8.99906
-12.7291	21.3383	1199.93	1927.74	-256.211	-7.12267		-17.274	25.3679	919.497	1620.78	-198.225	17.7629		0.578878	37.2734	730.231	1291.52	-163.546	11.7665		-13.3993	40.3871	725.223	1261.85	-176.39	30.3566		4.50408	14.0119	350.54	627.414	-80.3766	-3.0323		10.5054	-10.715	1378.9	2542.99	-305.776	-5.8693		19.7058	-8.15069	1372.61	2552.82	-274.986	-34.7255		8.99906
-12.4281	21.5215	1212.62	1948.96	-258.9	-7.74268		-17.4239	25.1847	922.774	1626.93	-198.89	17.7622		0.879326	37.4566	723.449	1279.89	-161.819	11.4553		-13.2494	40.5703	716.905	1248.07	-174.341	30.3573		4.80453	14.0119	365.419	654.56	-83.8067	-3.34762		10.9564	-10.715	1370.37	2527.37	-303.86	-6.49665		19.7058	-8.51702	1355.34	2521.2	-271.476	-34.7336		8.99906
-12.4269	21.7047	1225.31	1969.81	-261.599	-8.3561		-17.5745	25.1847	925.619	1631.89	-199.529	18.0742		1.18036	37.6397	717.311	1268.76	-160.131	10.8352		-13.2494	40.9366	708.363	1233.52	-172.208	30.3654		5.10556	14.0119	380.506	682.112	-87.1724	-3.97167		11.1075	-10.715	1361.62	2511.7	-301.863	-7.1174		19.4047	-8.88334	1338.74	2490.45	-268.245	-34.1176		8.99906
-12.2758	21.8878	1236.91	1988.98	-263.995	-8.97282		-17.5745	25.1847	927.366	1635.17	-199.866	18.0742		1.63191	38.1892	710.3	1256.7	-158.231	9.91126		-13.25	41.1198	699.384	1218.15	-169.971	30.6781		5.85757	14.0119	396.046	710.127	-90.7821	-5.22306		11.1075	-10.8981	1352.65	2494.9	-299.782	-7.12143		19.2542	-8.88334	1321.03	2457.63	-264.635	-33.8055		8.99906
-11.9748	21.8878	1248.07	2008.06	-266.359	-9.59687		-17.5745	25.1847	928.458	1637.22	-200.086	18.0742		1.78243	38.5555	703.512	1244.7	-156.432	9.60729		-13.0994	41.4861	690.192	1202.73	-167.715	30.3741		6.1586	14.0119	412.454	740.141	-94.5355	-5.84711		11.2586	-10.8981	1342.58	2477.14	-297.397	-7.74217		19.1037	-9.0665	1302.67	2423.96	-260.985	-33.4975		8.99906
-11.9736	21.8878	1258.57	2025.19	-268.54	-10.2143		-17.5745	25.1847	928.895	1638.04	-200.19	18.0742		1.93295	38.7387	696.936	1232.75	-154.646	9.2993		-12.9495	41.6693	680.998	1186.59	-165.461	30.3749		6.46022	14.0119	429.294	770.61	-98.3156	-6.77988		11.4091	-10.715	1332.52	2458.64	-295.09	-8.05017		18.6522	-9.24966	1284.75	2390.74	-257.373	-32.5655		8.99906
-11.8225	21.8878	1268.2	2041.4	-270.585	-10.8351		-17.5745	25.1847	928.458	1637.22	-200.086	18.0742		2.08406	39.2882	689.49	1219.87	-152.729	8.69064		-12.6491	42.0356	671.361	1170.35	-163.096	30.0676		6.61133	14.195	446.147	801.803	-102.254	-7.3966		11.5596	-10.8981	1322.02	2439.33	-292.681	-8.36622		18.3511	-9.43282	1266.39	2356.7	-253.651	-31.9455		8.99906
-11.6714	21.8878	1277.16	2056.39	-272.435	-11.4558		-17.5745	25.1847	927.148	1634.76	-199.853	18.0742		2.38509	39.6545	682.701	1207.87	-150.924	8.07465		-12.4985	42.4019	661.954	1154.16	-160.829	29.7636		7.06288	14.195	464.083	833.961	-106.327	-8.33267		11.7101	-10.8981	1311.3	2419.61	-290.181	-8.67824		18.0507	-9.43282	1246.93	2320.97	-249.633	-31.6302		8.99906
-11.5209	21.8878	1285.69	2070.55	-274.182	-11.7678		-17.5745	25.1847	925.181	1631.07	-199.426	18.0742		2.38568	40.0208	675.686	1195.45	-149.039	7.77399		-12.348	42.5851	652.32	1137.56	-158.47	29.4557		7.21399	14.0119	481.801	866.803	-110.394	-8.95744		11.7107	-10.8981	1299.7	2398.61	-287.478	-8.98697		17.9002	-9.43282	1227.48	2284.52	-245.688	-31.3181		8.99906
-11.3698	21.7047	1293.13	2083.04	-275.786	-12.3926		-17.5745	25.3679	922.119	1625.69	-198.778	18.0782		2.83723	40.3871	668.029	1182.18	-147.1	6.84598		-12.1975	42.9514	642.246	1120.5	-156.007	29.1517		7.81547	14.195	500.181	900.139	-114.641	-9.89278		11.8612	-10.8981	1288.11	2376.9	-284.925	-9.29899		17.5991	-9.43282	1207.81	2248.02	-241.811	-30.6941		8.99906
-11.3692	21.7047	1299.92	2094.29	-277.277	-12.7013		-17.5745	25.3679	918.405	1618.73	-198.014	18.0782		2.98775	40.5703	661.673	1170.64	-145.403	6.53798		-12.1975	43.3177	632.384	1103.49	-153.562	29.1597		8.26702	14.195	519.214	935.073	-119.01	-10.8289		12.1623	-11.0813	1275.42	2354.22	-281.992	-9.92707		17.1482	-9.61598	1187.49	2210.29	-237.668	-30.0708		8.99906
-11.2187	21.5215	1305.6	2103.85	-278.389	-13.0174		-17.5745	25.551	913.814	1610.48	-197.043	18.0823		3.28878	41.1198	654.007	1157.35	-143.391	5.92603		-12.047	43.684	622.75	1086.89	-151.203	28.8558		8.56806	13.8287	538.687	970.475	-123.488	-11.461		12.1629	-11.0813	1263.16	2331.63	-279.173	-10.2358		16.8471	-9.24966	1167.16	2171.83	-233.522	-29.4387		8.84854
-11.2181	21.5215	1310.86	2112.6	-279.556	-13.3261		-17.5745	25.7342	908.347	1600.6	-195.865	18.0863		3.74034	41.3029	646.782	1144.53	-141.479	4.99399		-11.7465	44.2335	612.239	1069	-148.632	28.5526		9.17013	14.0119	558.379	1006.27	-128.045	-12.705		12.3134	-10.8981	1250.03	2307.76	-276.142	-10.5438		16.3962	-9.0665	1146.17	2132.86	-229.262	-28.8073		8.84854
-11.0676	21.3383	1315.01	2119.67	-280.42	-13.6422		-17.4245	25.9174	902.231	1589.12	-194.643	18.087		3.89085	41.6693	639.771	1132.48	-139.589	4.69002		-11.4461	44.4167	602.169	1051.59	-146.241	28.2413		9.32123	14.195	578.289	1042.48	-132.631	-13.3217		12.4639	-10.8981	1236.69	2283.12	-273.098	-10.8558		15.7953	-9.0665	1125.19	2093.54	-225.085	-28.1767		8.84854
-11.0676	21.3383	1318.73	2125.54	-281.186	-13.6422		-17.575	26.2837	895.668	1576.82	-193.249	18.4071		4.19248	42.0356	632.316	1119.24	-137.514	3.76531		-11.2956	44.5999	592.104	1034.54	-143.856	27.9333		9.47175	14.195	599.074	1080.33	-137.424	-13.6338		12.6144	-10.8981	1222.9	2258.02	-269.873	-11.1678		15.3443	-8.51702	1103.55	2053.33	-220.632	-27.5372		8.84854
-11.067	21.1552	1321.35	2130.1	-281.73	-13.9549		-17.575	26.65	888.237	1563.24	-191.721	18.4152		4.64403	42.5851	625.31	1106.83	-135.691	2.84133		-10.9951	44.5999	582.249	1017.9	-141.478	27.6179		9.77337	14.195	619.418	1117.72	-142.107	-14.5665		12.615	-10.715	1208.68	2232.1	-266.626	-11.4725		15.0438	-8.33385	1081.93	2012.78	-216.33	-27.2179		8.84854
-11.067	21.1552	1323.11	2133.02	-282.145	-13.9549		-17.7256	26.8332	880.153	1548.08	-190.082	18.7312		4.64462	42.9514	618.515	1094.46	-133.82	2.54066		-10.6941	44.9662	571.738	1000.02	-138.906	27.002		10.2243	14.0119	640.427	1155.63	-147.057	-15.1979		12.7655	-10.5318	1194.25	2205.77	-263.439	-11.7805		14.5923	-7.78437	1060.08	1971.8	-211.941	-26.2697		8.84854
-11.067	21.1552	1323.98	2134.66	-282.275	-13.9549		-17.7256	27.1995	872.061	1532.91	-188.36	18.7393		5.09676	43.3177	610.849	1081.18	-131.803	1.30393		-10.2431	45.1493	562.112	983.795	-136.69	26.3786		10.526	13.8287	661.649	1194.3	-151.948	-16.1347		12.7655	-10.5318	1179.16	2178.22	-260.064	-11.7805		13.9914	-7.23488	1037.79	1930.01	-207.532	-25.627		8.84854
-11.067	21.1552	1324.42	2135.48	-282.379	-13.9549		-17.8761	27.749	862.663	1515.64	-186.41	19.0634		5.54772	43.5009	604.07	1069.18	-130.072	0.680614		-9.79216	45.1493	552.712	967.259	-134.567	25.7513		10.827	13.8287	683.084	1233.02	-156.852	-16.7588		12.9166	-10.3486	1164.07	2150.66	-256.605	-12.3972		13.5404	-6.50224	1015.73	1888.62	-203.131	-24.9835		8.84854
-11.067	21.1552	1323.98	2134.66	-282.275	-13.9549		-17.8767	28.1153	853.265	1498.38	-184.455	19.3802		5.84876	43.8672	597.054	1056.77	-128.177	0.0646265		-9.79158	45.3325	543.29	951.076	-132.302	25.4466		11.4285	13.8287	704.317	1271.7	-161.887	-17.6981		13.0671	-10.1655	1148.97	2122.74	-253.148	-12.7052		12.9389	-5.95275	993.654	1846.87	-198.657	-24.0321		8.84854
-11.067	21.1552	1323.32	2133.43	-282.158	-13.9549		-18.0272	28.6648	843.867	1481.1	-182.505	19.7043		6.14979	44.2335	589.825	1044.31	-126.268	-0.551361		-9.19068	45.5157	533.662	934.845	-130.005	24.82		11.5796	13.6455	725.536	1310.73	-166.782	-18.3229		12.9172	-9.98231	1134.31	2095.64	-249.805	-12.6979		12.488	-5.22011	971.814	1805.52	-194.347	-23.3886		8.84854
-11.067	21.1552	1321.35	2130.1	-281.73	-13.9549		-18.1777	29.2143	834.031	1463.01	-180.451	20.0284		6.45083	44.5999	582.388	1031.44	-124.424	-1.16735		-8.5892	45.6988	524.256	919.028	-127.874	23.8847		11.7307	13.8287	747.189	1349.85	-171.704	-18.9396		13.0677	-9.61598	1119	2067.66	-246.333	-13.0019		12.1864	-4.48746	949.751	1764.13	-189.942	-22.4397		8.84854
-10.917	21.3383	1319.38	2126.77	-281.298	-13.9542		-18.3282	29.5806	824.414	1444.62	-178.489	20.3485		6.75186	45.3325	575.595	1019.06	-122.619	-1.77528		-8.13823	45.6988	515.503	903.722	-125.866	23.2573		12.1822	14.0119	768.199	1388.47	-176.653	-19.8717		13.3688	-9.24966	1103.03	2038.82	-242.74	-13.6179		11.5849	-4.12114	928.34	1723.62	-185.739	-21.4923		8.84854
-11.0676	21.3383	1316.55	2122.17	-280.745	-13.6422		-18.3282	30.3132	814.359	1426.11	-176.34	20.3646		7.35335	45.6988	567.936	1006.15	-120.674	-2.70658		-7.98771	45.882	506.752	889.134	-123.867	22.9493		12.4833	13.8287	789.641	1427.56	-181.634	-20.4997		13.3694	-8.88334	1087.72	2010.48	-239.274	-13.9185		11.2844	-3.20533	906.71	1682.68	-181.436	-21.1568		8.84854
-11.0676	21.5215	1313.04	2116.34	-279.992	-13.6381		-18.6293	30.8627	804.306	1407.61	-174.278	21.0007		7.50387	45.882	561.372	994.204	-119.042	-3.01458		-7.68668	45.882	498.21	874.961	-121.875	22.3253		12.7843	13.8287	810.422	1465.77	-186.421	-21.1238		13.3694	-8.70018	1072.63	1982.56	-235.822	-13.9145		10.9828	-2.28952	885.526	1642.57	-177.315	-20.2039		8.84854
-11.2181	21.7047	1309.54	2110.14	-279.246	-13.3221		-18.7798	31.4122	794.694	1389.57	-172.316	21.3248		7.80549	46.4315	554.138	981.376	-117.133	-3.93526		-7.08578	46.0651	489.901	860.834	-120.042	21.6987		13.0854	13.8287	831.859	1504.49	-191.401	-21.7478		13.2194	-8.51702	1056.87	1953.41	-232.18	-13.9072		10.3813	-1.55687	865.428	1604.14	-173.347	-19.2484		8.84854
-11.2187	21.8878	1305.39	2103.07	-278.376	-13.0093		-18.6298	31.9617	785.078	1371.89	-170.342	21.3336		8.25704	46.7978	546.926	968.562	-115.452	-4.86327		-6.93526	46.0651	482.47	847.989	-118.431	21.3866		13.3864	13.6455	852.641	1542.71	-196.187	-22.3759		13.5205	-7.96753	1040.69	1923.79	-228.575	-14.5191		9.77983	-0.641066	844.887	1565.61	-169.273	-18.2889		8.84854
-11.2187	22.071	1301.01	2095.6	-277.417	-13.0053		-18.7804	32.5112	775.675	1354.26	-168.392	21.6577		8.40756	47.1641	540.352	956.609	-113.742	-5.16724		-6.63423	45.882	474.806	835.1	-116.647	20.7586		13.8379	13.8287	873.427	1580.56	-201.046	-23.3079		13.671	-7.60121	1025.39	1895.45	-225.182	-14.8231		9.4788	0.457904	825.449	1528.04	-165.489	-17.6407		8.84854
-11.3692	22.2541	1296.2	2087.66	-276.436	-12.6892		-19.0814	33.0607	766.495	1337.4	-166.46	22.2939		8.85911	47.5304	533.13	943.793	-111.982	-6.09525		-6.33319	45.882	467.362	822.616	-114.952	20.1345		14.139	13.8287	893.554	1617.55	-205.716	-23.932		13.5211	-7.23488	1009.64	1866.66	-221.617	-14.8117		9.02724	1.19055	806.67	1492.43	-161.903	-16.6885		8.84854
-11.3698	22.4373	1291.17	2078.96	-275.36	-12.3765		-19.0814	33.7933	757.757	1320.99	-164.699	22.31		9.16015	48.0799	525.908	930.97	-110.227	-6.7072		-5.7323	45.882	460.146	810.542	-113.339	19.5039		14.44	13.8287	913.907	1654.94	-210.477	-24.556		13.3705	-6.86856	994.096	1837.91	-217.989	-14.4916		8.57569	2.10636	788.316	1457.64	-158.266	-15.7323		8.84854
-11.3698	22.6205	1286.36	2070.67	-274.374	-12.3725		-19.2319	34.3428	749.233	1305.36	-162.956	22.6341		9.46118	48.4462	518.904	918.562	-108.486	-7.32319		-5.13081	45.6988	453.366	799.294	-111.83	18.5605		14.741	13.6455	933.819	1691.16	-215.134	-25.1841		13.6716	-6.13591	978.137	1808.33	-214.398	-15.0996		8.27466	3.02217	770.617	1424.07	-154.74	-15.0881		8.84854
-11.5203	22.9868	1281.33	2061.96	-273.303	-12.0524		-19.3824	34.8923	741.37	1290.59	-161.407	22.9582		9.76222	48.8126	512.327	906.251	-106.847	-7.93918		-4.83036	45.6988	447.463	788.963	-110.69	18.2451		15.1926	13.6455	953.726	1727.73	-219.709	-26.1202		13.8221	-5.40327	962.178	1778.75	-210.812	-15.3955		7.82369	3.93797	753.798	1391.78	-151.504	-14.4406		8.84854
-11.3704	23.1699	1275.64	2052.39	-272.106	-12.0517		-19.383	35.4418	733.714	1276.24	-159.788	23.279		9.91274	49.1789	505.546	893.892	-105.202	-8.24314		-4.82978	45.5157	441.552	778.991	-109.33	17.9324		15.6436	13.6455	973.191	1763.12	-224.181	-26.7475		13.6722	-4.85378	946.87	1750.05	-207.353	-15.3801		7.52265	4.85378	737.639	1361.09	-148.379	-13.7964		8.84854
-11.5209	23.3531	1270.39	2043.28	-271.021	-11.7356		-19.5335	36.1744	726.064	1262.24	-158.175	23.6072		10.2138	49.5452	498.543	881.487	-103.537	-8.85913		-4.37881	45.6988	435.86	769.418	-108.045	17.3091		15.7947	13.4624	992.008	1797.66	-228.621	-27.3723		13.6727	-4.12114	930.895	1720.1	-203.618	-15.6727		7.07169	5.76959	722.567	1332.08	-145.48	-13.1489		8.84854
-11.5209	23.7194	1264.92	2034.11	-269.841	-11.7275		-19.5335	36.7239	719.292	1249.52	-156.841	23.6193		10.5148	49.7284	491.763	869.137	-101.963	-9.47915		-3.92784	45.6988	430.392	760.624	-106.85	16.6817		16.2462	13.4624	1010.61	1831.41	-232.964	-28.3084		13.9732	-3.38849	915.155	1690.93	-200.117	-15.9719		6.92117	6.50224	708.374	1305.07	-142.777	-12.8208		8.84854
-11.6714	23.9026	1259.67	2024.99	-268.68	-11.4115		-19.5341	37.2734	712.953	1237.99	-155.532	23.9401		10.8158	50.0947	484.979	857.141	-100.311	-10.0951		-3.92726	45.6988	425.797	752.745	-105.877	16.373		16.5473	13.4624	1028.77	1864.71	-237.207	-28.9324		13.9738	-2.65584	899.411	1661.41	-196.626	-16.2645		6.47021	7.41805	695.049	1279.34	-140.215	-12.1733		8.84854
-11.6714	24.0858	1254.42	2015.88	-267.59	-11.4075		-19.6846	37.8229	706.618	1226.09	-154.23	24.2642		10.8164	50.2779	477.976	844.742	-98.6561	-10.3998		-3.77674	45.5157	421.42	745.281	-104.913	16.057		16.6984	13.2792	1046.49	1897.19	-241.351	-29.5572		13.9744	-1.74004	883.228	1631.77	-192.877	-16.5531		6.46962	8.33385	681.944	1254.73	-137.65	-11.8444		8.84854
-11.5215	24.2689	1249.39	2007.18	-266.509	-11.4067		-19.6846	38.1892	700.929	1215.43	-153.039	24.2723		11.1169	50.2779	470.974	832.349	-96.9911	-10.7151		-3.4757	45.5157	416.611	737.353	-103.841	15.4329		16.8489	13.2792	1063.78	1928.85	-245.393	-29.8692		14.2754	-0.824227	867.477	1601.87	-189.3	-17.157		6.16858	8.88334	670.586	1232.7	-135.509	-11.2083		8.84854
-11.5215	24.6352	1244.14	1998.42	-265.42	-11.3987		-19.8352	38.7387	695.905	1205.99	-152.046	24.5964		11.2674	50.461	464.408	820.77	-95.4343	-11.0231		-2.87481	45.5157	412.673	730.706	-103.042	14.8023		16.9994	13.2792	1080.62	1959.69	-249.33	-30.1812		14.4259	0.0915808	851.738	1572.7	-185.804	-17.4489		5.86813	9.79915	659.883	1211.88	-133.485	-10.8728		8.84854
-11.5215	24.8184	1239.33	1990.12	-264.358	-11.3946		-19.8352	39.2882	690.881	1196.55	-151.049	24.6085		11.4179	50.461	457.838	808.836	-93.8772	-11.3352		-2.72429	45.5157	408.743	724.058	-102.259	14.4902		17.3004	13.0961	1096.81	1989.66	-253.069	-30.8093		14.276	1.00739	835.772	1542.75	-182.151	-17.4254		5.71762	10.5318	650.053	1192.7	-131.586	-10.5446		8.84854
-11.522	25.1847	1234.73	1982.23	-263.385	-11.0779		-19.9857	39.8377	686.512	1188.34	-150.174	24.9326		11.5684	50.461	451.06	797.216	-92.3071	-11.6472		-2.57377	45.5157	405.453	718.274	-101.515	14.1782		17.4509	13.0961	1112.78	2018.5	-256.8	-31.1213		14.1261	2.28952	820.249	1513.25	-178.68	-17.3939		5.5671	11.0813	640.671	1175.08	-129.868	-10.2205		8.99847
-11.522	25.3679	1230.36	1974.4	-262.504	-11.0738		-19.8357	40.204	682.357	1180.91	-149.301	24.9373		11.7189	50.6442	444.931	785.733	-90.8545	-11.9552		-2.42326	45.5157	401.949	712.441	-100.681	13.8662		17.9019	12.9129	1128.31	2047.24	-260.417	-31.7527		13.9761	3.38849	804.51	1484.07	-175.194	-17.3664		5.26606	11.6308	632.585	1159.55	-128.31	-9.5844		8.99847
-11.522	25.551	1225.98	1966.92	-261.544	-11.0698		-19.8357	40.5703	678.643	1173.93	-148.537	24.9454		11.8695	50.461	438.152	774.119	-89.2845	-12.2712		-1.97229	45.5157	398.664	707.019	-99.9275	13.2388		17.9025	12.7297	1143.19	2074.76	-263.856	-32.0655		13.9761	4.3043	789.201	1455.35	-171.729	-17.3463		4.96562	12.1802	624.945	1144.84	-126.856	-9.25699		8.84854
-11.522	25.9174	1221.61	1959.44	-260.585	-11.0617		-19.9863	41.1198	675.149	1167.36	-147.868	25.2695		12.1705	50.6442	432.462	763.46	-88.0066	-12.8913		-1.82236	45.5157	395.831	702.059	-99.4423	13.2356		18.053	12.5466	1157.63	2101.45	-267.186	-32.3815		13.6757	5.40327	773.902	1426.63	-168.353	-17.0068		5.11555	12.7297	617.957	1131.72	-125.58	-9.2482		9.14899
-11.3715	26.1005	1217.67	1952.42	-259.726	-11.3697		-19.9863	41.4861	672.309	1162.03	-147.311	25.2776		12.1705	50.461	426.334	752.712	-86.558	-12.8953		-1.82236	45.5157	393.421	698.277	-98.9098	13.2356		18.3541	12.1802	1171.84	2127.74	-270.42	-33.0136		13.5257	6.31908	758.816	1397.96	-164.984	-16.9833		4.96503	13.2792	611.846	1119.87	-124.445	-8.92408		9.14899
-11.3715	26.2837	1214.17	1946.22	-258.974	-11.3657		-19.9863	41.8524	669.465	1157.05	-146.677	25.2856		12.321	50.461	420.426	742.371	-85.1942	-13.2073		-1.67184	45.3325	391.014	694.138	-98.3737	12.9195		18.5046	11.9971	1185.19	2152.39	-273.531	-33.3297		13.5257	7.41805	743.954	1370.06	-161.701	-16.9592		4.66458	13.8287	606.599	1109.66	-123.444	-8.59667		8.99847
-11.2216	26.4669	1210.67	1940.02	-258.218	-11.365		-20.1368	42.0356	667.063	1152.54	-146.228	25.6017		12.321	50.461	414.958	732.487	-83.9399	-13.2073		-1.52132	45.3325	388.826	690.405	-97.9274	12.6075		18.6551	11.6308	1198.32	2176.64	-276.627	-33.6498		13.2259	8.51702	729.525	1342.62	-158.531	-16.9284		4.51406	14.195	602.018	1100.69	-122.633	-8.27659		8.99847
-11.2216	26.65	1207.17	1934.19	-257.466	-11.3609		-20.1368	42.4019	664.878	1148.43	-145.788	25.6097		12.3216	50.2779	409.486	722.971	-82.6843	-13.5201		-1.37139	45.5157	386.643	687.027	-97.4813	12.6082		18.8056	11.2644	1211.01	2200.06	-279.621	-33.9698		12.9254	9.61598	715.093	1315.54	-155.359	-16.5889		4.51406	14.7445	597.44	1092.08	-121.817	-8.2645		8.99847
-11.2216	26.8332	1204.11	1928.81	-256.818	-11.3569		-20.1368	42.5851	663.131	1145.15	-145.451	25.6138		12.4715	50.2779	404.238	713.499	-81.515	-13.5234		-1.37139	45.5157	384.891	684.11	-97.0669	12.6082		19.1066	10.8981	1222.6	2221.43	-282.235	-34.6019		12.7749	10.5318	701.109	1288.92	-152.288	-16.2567		4.36354	15.1108	593.948	1085.52	-121.224	-7.94442		8.99847
-11.0711	27.0163	1201.05	1923.79	-256.165	-11.6649		-20.1368	42.9514	661.601	1142.27	-145.127	25.6218		12.3216	50.2779	399.207	704.435	-80.3688	-13.5201		-1.22088	45.5157	383.141	681.197	-96.7239	12.2962		19.4071	10.5318	1234.2	2242.81	-285.004	-34.9253		12.6244	11.6308	687.332	1263.07	-149.229	-15.9205		4.36354	15.4772	590.671	1079.36	-120.564	-7.93636		8.99847
-11.0711	27.3827	1198.65	1919.27	-255.711	-11.6568		-20.1368	43.1346	660.509	1140.22	-144.907	25.6258		12.4715	50.2779	394.614	696.19	-79.3162	-13.5234		-1.07094	45.3325	381.826	679.106	-96.4079	12.2889		19.5576	10.3486	1244.91	2262.9	-287.415	-35.2414		12.324	12.5466	674.004	1237.68	-146.356	-15.585		4.21303	15.6603	588.273	1074.49	-120.193	-7.62031		8.99847
-11.0711	27.5658	1196.24	1915.12	-255.18	-11.6528		-20.1368	43.1346	659.636	1138.58	-144.777	25.6258		12.4715	50.0947	390.453	688.41	-78.3715	-13.5274		-1.07094	45.5157	380.516	676.643	-96.1743	12.2929		19.7081	9.98231	1255.19	2282.17	-289.801	-35.5615		12.1734	13.4624	661.327	1213.16	-143.595	-15.2529		4.21303	15.8435	585.871	1069.98	-119.739	-7.61628		8.99847
-11.0711	27.749	1194.05	1911.38	-254.662	-11.6488		-20.1368	43.3177	658.762	1136.94	-144.57	25.6299		12.4715	50.0947	386.079	680.577	-77.4136	-13.5274		-1.07094	45.5157	379.206	674.908	-95.8634	12.2929		19.8586	9.79915	1264.81	2299.85	-291.994	-35.8775		11.873	14.5613	648.647	1189	-140.838	-14.9134		4.06251	16.2098	583.906	1066.28	-119.394	-7.2962		8.99847
-10.9206	27.749	1192.08	1907.69	-254.231	-11.9608		-20.2873	43.3177	658.324	1136.12	-144.472	25.9419		12.4715	50.0947	382.365	673.614	-76.6501	-13.5274		-1.07094	45.5157	378.11	673.222	-95.6421	12.2929		20.0092	9.43282	1273.56	2316.26	-294.056	-36.1976		11.8724	15.6603	636.849	1166.47	-138.279	-14.5805		4.06251	16.393	582.819	1063.87	-119.251	-7.29217		8.99847
-10.9206	27.9321	1190.11	1904.36	-253.803	-11.9568		-20.2873	43.5009	658.107	1135.7	-144.459	25.9459		12.4715	50.0947	378.646	667.009	-75.8089	-13.5274		-1.07094	45.3325	377.018	671.18	-95.422	12.2889		20.1597	9.24966	1281.87	2331.84	-295.938	-36.5137		11.8724	16.5761	625.042	1143.95	-135.643	-14.5603		4.06251	16.5761	581.509	1061.41	-119.017	-7.28814		8.99847
-10.9206	28.1153	1188.58	1901.49	-253.479	-11.9527		-20.2873	43.5009	658.107	1135.7	-144.459	25.9459		12.4715	50.0947	375.144	660.813	-74.9813	-13.5274		-1.07094	45.3325	376.363	669.952	-95.3052	12.2889		20.1597	9.0665	1289.3	2345.42	-297.619	-36.5177		11.572	17.4919	613.896	1123.02	-133.209	-14.2249		4.06251	16.5761	580.636	1059.77	-118.887	-7.28814		8.99847
-10.77	28.2985	1187.49	1899.43	-253.254	-12.2607		-20.2873	43.5009	657.889	1135.29	-144.445	25.9459		12.321	50.0947	372.085	655.077	-74.3394	-13.2154		-1.07094	45.3325	375.485	668.675	-95.0973	12.2889		20.3102	8.88334	1295.87	2358.08	-299.163	-36.8337		11.4214	18.4077	603.623	1103.01	-130.978	-13.8927		4.06251	16.7593	580.412	1058.99	-118.797	-7.28411		8.99847
-10.77	28.4816	1185.74	1896.51	-252.84	-12.2567		-20.1374	43.5009	657.669	1134.88	-144.35	25.9426		12.321	50.2779	369.241	650.106	-73.7049	-13.2113		-1.07094	45.3325	375.048	667.855	-94.994	12.2889		20.3102	8.70018	1302.21	2369.61	-300.624	-36.8378		11.2709	19.3236	593.574	1083.77	-128.837	-13.5605		4.06251	16.7593	579.757	1057.77	-118.68	-7.28411		8.99847
-10.77	28.4816	1184.87	1894.87	-252.633	-12.2567		-20.1374	43.5009	657.014	1133.65	-144.234	25.9426		12.321	50.2779	367.056	646.01	-73.2647	-13.2113		-0.921014	45.3325	374.393	666.627	-94.8724	12.2856		20.4607	8.51702	1307.46	2379.45	-301.783	-37.1538		11.1204	20.0562	584.171	1065.76	-126.736	-13.2324		4.06251	16.7593	579.539	1057.36	-118.667	-7.28411		8.99847
-10.77	28.6648	1183.99	1893.23	-252.503	-12.2527		-20.1374	43.684	656.577	1132.83	-144.13	25.9467		12.321	50.2779	365.085	642.681	-72.7605	-13.2113		-0.921014	45.3325	374.393	666.627	-94.8724	12.2856		20.4607	8.33385	1312.05	2388.07	-302.829	-37.1578		10.9699	20.7888	575.652	1049.4	-124.918	-12.9042		4.06251	16.7593	579.539	1057.36	-118.667	-7.28411		8.99847
-10.77	28.848	1183.12	1891.58	-252.296	-12.2487		-20.1374	43.8672	655.922	1131.59	-144.013	25.9507		12.321	50.2779	363.555	639.814	-72.4371	-13.2113		-0.921014	45.3325	373.956	665.807	-94.7691	12.2856		20.6112	8.15069	1315.77	2395.04	-303.742	-37.4739		10.6694	21.5215	567.347	1033.8	-123.118	-12.5728		4.06251	16.7593	579.539	1057.36	-118.667	-7.28411		9.1484
-10.6195	28.848	1182.46	1890.35	-252.175	-12.5607		-20.1374	43.8672	655.049	1129.96	-143.883	25.9507		12.321	50.2779	362.463	637.766	-72.217	-13.2113		-0.921014	45.3325	373.956	665.807	-94.7691	12.2856		20.7612	8.15069	1318.83	2400.78	-304.384	-37.4772		10.5189	22.2541	559.916	1019.12	-121.52	-12.2447		4.06251	16.7593	579.757	1057.77	-118.68	-7.28411		9.1484
-10.6195	29.0311	1182.03	1889.53	-252.071	-12.5566		-20.1374	44.0504	653.957	1127.9	-143.663	25.9547		12.1705	50.2779	361.808	636.537	-72.1051	-12.8993		-0.921014	45.3325	373.956	665.807	-94.7691	12.2856		20.6112	7.96753	1321.02	2404.88	-304.905	-37.4779		10.3684	22.9868	552.704	1005.57	-119.935	-11.9165		4.06251	16.7593	580.194	1058.59	-118.784	-7.28411		9.1484
-10.6195	29.0311	1181.37	1888.66	-251.877	-12.5566		-20.1374	44.4167	652.642	1125.79	-143.352	25.9628		12.1705	50.2779	361.588	636.126	-72.0153	-12.8993		-0.921014	45.3325	374.393	666.627	-94.8724	12.2856		20.6112	7.96753	1322.98	2408.57	-305.332	-37.4779		10.068	23.5363	546.582	993.358	-118.576	-11.5891		4.06251	16.7593	580.412	1058.99	-118.797	-7.28411		8.99789
-10.6195	29.0311	1180.93	1887.84	-251.774	-12.5566		-20.1374	44.5999	651.332	1123.33	-143.118	25.9668		12.1705	50.2779	361.808	636.537	-72.1051	-12.8993		-0.921014	45.3325	374.83	667.447	-94.9757	12.2856		20.6112	7.96753	1323.86	2410.21	-305.539	-37.4779		10.2179	24.0858	540.682	982.277	-117.291	-11.5803		4.06251	16.5761	580.63	1059.41	-118.81	-7.28814		8.99789
-10.6195	29.0311	1180.71	1887.43	-251.76	-12.5566		-20.1374	44.783	649.803	1120.46	-142.795	25.9708		12.1705	50.2779	362.463	637.766	-72.2219	-12.8993		-1.07094	45.3325	375.268	668.267	-95.0838	12.2889		20.6112	7.96753	1324.3	2411.03	-305.642	-37.4779		10.0674	24.6352	535.441	972.064	-116.21	-11.2562		4.06251	16.5761	581.285	1060.64	-118.927	-7.28814		8.99789
-10.6195	29.2143	1180.49	1887.01	-251.671	-12.5526		-20.1374	44.9662	648.275	1117.59	-142.548	25.9749		12.321	50.2779	363.555	639.814	-72.4371	-13.2113		-0.921014	45.3325	376.36	670.315	-95.2991	12.2856		20.6112	7.96753	1323.86	2410.21	-305.539	-37.4779		9.76692	25.1847	530.852	963.443	-115.25	-10.9288		4.06251	16.393	581.28	1061	-118.85	-7.29217		8.99789
-10.6195	29.2143	1180.49	1887.01	-251.671	-12.5526		-19.9874	45.3325	646.746	1114.71	-142.22	25.9796		12.321	50.2779	365.085	642.681	-72.7605	-13.2113		-0.921014	45.3325	377.235	671.955	-95.5057	12.2856		20.6112	7.96753	1322.98	2408.57	-305.332	-37.4779		9.91685	25.551	526.699	955.644	-114.302	-10.924		4.06251	16.2098	581.502	1061.78	-118.864	-7.2962		8.99789
-10.6195	29.2143	1180.49	1887.01	-251.671	-12.5526		-19.9874	45.5157	644.998	1111.43	-141.883	25.9837		12.321	50.0947	366.837	645.604	-73.1749	-13.2154		-0.770496	45.3325	378.987	674.872	-95.9152	11.9735		20.6112	7.96753	1321.45	2405.7	-305.009	-37.4779		9.76633	25.9174	522.988	948.305	-113.545	-10.6039		4.06251	16.2098	581.939	1062.6	-118.967	-7.2962		8.99789
-10.6195	29.2143	1180.49	1887.01	-251.671	-12.5526		-19.9874	45.6988	643.251	1108.14	-141.546	25.9877		12.4715	50.0947	369.241	650.112	-73.7	-13.5274		-0.920427	45.3325	380.516	677.739	-96.2435	11.9768		20.6112	8.15069	1319.27	2401.6	-304.492	-37.4739		9.76633	26.2837	519.929	942.558	-112.898	-10.5959		4.06251	16.0266	582.375	1063.42	-118.994	-7.30023		8.99789
-10.6195	29.2143	1180.27	1886.61	-251.657	-12.5526		-19.9874	46.0651	641.286	1104.45	-141.195	25.9957		12.4715	50.0947	371.643	654.616	-74.1537	-13.5274		-0.619979	45.3325	382.483	681.427	-96.6604	11.6615		20.7612	8.15069	1316.86	2397.09	-303.957	-37.4772		9.61581	26.65	517.52	937.677	-112.372	-10.2758		4.06251	15.8435	582.806	1063.88	-119.021	-7.30426		8.99789
-10.6195	29.2143	1180.27	1886.61	-251.657	-12.5526		-19.9874	46.4315	639.316	1101.11	-140.768	26.0038		12.4715	49.9115	374.485	659.95	-74.787	-13.5314		-0.619979	45.3325	384.672	685.164	-97.1781	11.6615		20.4607	8.33385	1314.02	2391.76	-303.334	-37.1578		9.46588	26.8332	515.334	933.571	-111.861	-10.2685		4.06251	15.6603	583.028	1064.66	-119.034	-7.30829		8.99789
-10.6195	29.2143	1180.05	1886.19	-251.567	-12.5526		-19.8375	46.7978	637.132	1097	-140.322	26.0086		12.6221	49.9115	377.766	665.734	-75.5199	-13.8434		-0.469461	45.3325	387.294	690.08	-97.7167	11.3495		20.4607	8.51702	1310.96	2385.65	-302.61	-37.1538		9.61581	27.0163	513.367	929.878	-111.429	-10.2677		4.06251	15.6603	583.236	1065.06	-118.97	-7.30829		8.99789
-10.7695	29.2143	1179.84	1885.79	-251.559	-12.5493		-19.8375	46.981	635.167	1093.31	-139.972	26.0126		12.7726	49.7284	381.043	671.884	-76.1753	-14.1595		-0.318943	45.3325	390.358	695.456	-98.4361	11.0375		20.6106	8.70018	1307.02	2378.63	-301.675	-37.1531		9.46588	27.1995	512.275	927.824	-111.214	-10.2604		4.06251	15.4772	583.452	1065.47	-118.907	-7.31232		8.99789
-10.6189	29.3974	1179.4	1884.96	-251.45	-12.8573		-19.8375	47.3473	633.202	1089.62	-139.622	26.0207		12.7726	49.5452	384.762	678.495	-77.0164	-14.1635		-0.168426	45.1493	393.2	700.79	-99.0645	10.7214		20.4601	8.88334	1302.87	2370.83	-300.736	-36.837		9.31536	27.3827	511.186	925.407	-111	-9.94436		4.06251	15.294	583.67	1065.89	-118.921	-7.31635		8.99789
-10.6189	29.3974	1179.62	1885.01	-251.541	-12.8573		-19.8375	47.7136	631.017	1085.51	-139.182	26.0287		12.9231	49.5452	388.476	685.459	-77.7751	-14.4755		-0.0179081	45.1493	396.259	706.526	-99.7064	10.4094		20.4601	9.0665	1298.71	2363.04	-299.793	-36.833		9.31536	27.3827	510.531	924.179	-110.883	-9.94436		4.06251	15.294	583.888	1066.29	-118.934	-7.31635		8.84737
-10.6189	29.5806	1179.18	1884.18	-251.438	-12.8533		-19.988	47.8968	628.83	1081.77	-138.745	26.3448		12.9231	49.3621	392.197	692.793	-78.6152	-14.4796		0.13261	45.1493	399.978	713.13	-100.543	10.0974		20.3096	9.43282	1294.33	2354.47	-298.765	-36.5129		9.31536	27.3827	510.093	923.359	-110.78	-9.94436		4.06251	15.1108	583.886	1066.3	-118.858	-7.32038		8.84737
-10.6189	29.5806	1178.75	1883.36	-251.335	-12.8533		-19.6876	48.2631	626.865	1078.07	-138.385	26.0375		13.0736	49.1789	396.133	699.812	-79.465	-14.7956		0.283127	44.9662	403.697	719.741	-101.379	9.78131		20.1591	9.61598	1289.53	2345.45	-297.71	-36.1969		9.31536	27.5658	510.093	923.353	-110.78	-9.94033		4.06251	14.9277	583.661	1066.25	-118.691	-7.3244		8.99789
-10.6189	29.7638	1178.31	1882.54	-251.232	-12.8493		-19.8381	48.6294	624.68	1073.97	-137.95	26.3576		13.0736	48.9957	400.067	707.194	-80.3183	-14.7997		0.433645	44.9662	407.198	726.658	-102.124	9.46929		20.1591	9.79915	1284.72	2336.43	-296.65	-36.1928		9.31536	27.3827	510.093	923.359	-110.78	-9.94436		4.06251	14.9277	583.661	1066.25	-118.691	-7.3244		8.84737
-10.4684	29.7638	1177.87	1881.72	-251.123	-13.1613		-19.8381	48.8126	622.715	1070.27	-137.599	26.3616		13.0736	48.8126	404.001	714.575	-81.1717	-14.8037		0.584163	44.783	411.567	734.135	-103.077	9.15324		20.0086	10.1655	1279.69	2326.99	-295.505	-35.8728		9.31536	27.3827	510.531	924.179	-110.883	-9.94436		4.06251	14.7445	583.659	1066.25	-118.614	-7.32843		8.84737
-10.4684	29.9469	1177.44	1880.89	-251.02	-13.1572		-19.6876	49.1789	620.75	1066.58	-137.244	26.0576		13.2241	48.6294	407.934	721.957	-82.0202	-15.1197		0.58475	44.783	415.287	741.464	-103.917	8.84451		19.8581	10.3486	1274.44	2317.5	-294.269	-35.5567		9.31536	27.3827	510.968	924.999	-110.987	-9.94436		4.06251	14.7445	583.653	1065.89	-118.538	-7.32843		8.84737
-10.4684	30.1301	1177	1880.07	-250.917	-13.1532		-19.6882	49.3621	619.003	1063.3	-136.907	26.3704		13.2241	48.4462	411.648	728.927	-82.7837	-15.1238		0.885198	44.783	419.663	749.3	-104.942	8.52919		19.7075	10.715	1269.41	2307.7	-293.124	-35.2366		9.31536	27.1995	511.623	926.233	-111.103	-9.94839		4.06251	14.5613	583.211	1065.43	-118.357	-7.33246		8.84737
-10.4684	30.1301	1176.78	1879.3	-250.905	-13.1532		-19.6882	49.7284	616.815	1059.55	-136.466	26.3785		13.3746	48.2631	415.582	736.308	-83.6322	-15.4398		1.03572	44.5999	423.815	757.09	-105.804	8.21314		19.7075	11.0813	1264.16	2297.86	-291.961	-35.2286		9.46588	27.1995	512.275	927.824	-111.214	-10.2604		4.06251	14.3782	583.209	1065.44	-118.28	-7.33649		8.84737
-10.3179	30.3132	1176.56	1878.52	-250.81	-13.4612		-19.6882	49.9115	614.85	1055.86	-136.115	26.3825		13.3746	48.0799	419.519	743.327	-84.4868	-15.4439		1.0363	44.4167	428.19	764.932	-106.838	7.90038		19.557	11.4476	1259.35	2288.83	-290.905	-34.9085		9.61581	27.0163	513.149	929.469	-111.416	-10.2677		4.06251	14.3782	582.77	1064.61	-118.101	-7.33649		8.84737
-10.3179	30.4964	1176.12	1877.69	-250.706	-13.4572		-19.6882	50.2779	613.103	1052.57	-135.778	26.3905		13.3746	47.7136	423.015	749.894	-85.2369	-15.4519		1.18682	44.2335	432.124	772.314	-107.686	7.58433		19.4065	11.8139	1254.33	2279.39	-289.761	-34.5884		9.61581	26.8332	514.242	931.523	-111.636	-10.2718		3.91199	14.3782	582.55	1064.2	-118.016	-7.02447		8.84737
-10.4678	30.6796	1175.68	1876.86	-250.608	-13.4499		-19.6882	50.461	611.358	1049.29	-135.518	26.3946		13.5252	47.5304	426.294	756.048	-85.9686	-15.768		1.33734	44.2335	436.5	780.15	-108.716	7.27231		19.256	12.1802	1249.29	2269.59	-288.615	-34.2683		9.46588	26.65	515.334	933.577	-111.861	-10.2725		4.06251	14.195	581.889	1063.34	-117.74	-7.34052		8.84737
-10.4678	31.0459	1175.47	1876.08	-250.596	-13.4418		-19.5382	50.8273	609.388	1045.96	-135.085	26.3993		13.5252	47.3473	429.79	762.609	-86.7187	-15.772		1.48786	44.2335	440.433	787.525	-109.564	6.96028		19.1055	12.3634	1244.26	2260.52	-287.469	-33.9523		9.46588	26.4669	516.426	935.631	-112.081	-10.2765		3.91199	14.195	581.669	1062.92	-117.656	-7.0285		8.84737
-10.4678	31.2291	1175.03	1875.26	-250.492	-13.4378		-19.5382	51.0105	607.86	1043.09	-134.838	26.4034		13.5252	46.981	432.412	767.537	-87.2621	-15.7801		1.63837	44.0504	444.367	794.907	-110.413	6.64423		18.955	12.7297	1239.46	2251.49	-286.414	-33.6322		9.46588	26.2837	517.305	937.638	-112.288	-10.2806		3.91199	14.0119	581.232	1062.11	-117.552	-7.03253		8.99789
-10.4678	31.4122	1174.82	1874.48	-250.48	-13.4337		-19.5382	51.1937	606.113	1039.8	-134.501	26.4074		13.6757	46.7978	435.48	773.281	-87.9819	-16.0961		1.78889	44.0504	448.086	801.511	-111.249	6.33221		18.955	13.0961	1234.86	2242.87	-285.368	-33.6241		9.46588	26.1005	518.398	939.692	-112.508	-10.2846		3.91199	14.0119	580.793	1061.29	-117.373	-7.03253		8.84737
-10.4678	31.5954	1174.38	1873.65	-250.377	-13.4297		-19.5382	51.3768	604.803	1037.34	-134.267	26.4114		13.6757	46.6146	438.322	778.615	-88.6151	-16.1001		1.93941	44.0504	451.802	808.479	-112.084	6.02019		18.8044	13.4624	1230.27	2233.89	-284.326	-33.304		9.46588	25.9174	519.487	942.109	-112.727	-10.2886		3.91199	14.0119	580.136	1060.05	-117.18	-7.03253		8.84737
-10.3173	31.9617	1173.94	1872.82	-250.269	-13.7337		-19.5382	51.56	603.275	1034.47	-134.02	26.4155		13.5257	46.2483	440.944	783.542	-89.1635	-16.1049		1.93941	43.8672	455.084	814.269	-112.822	6.01616		18.6539	13.8287	1226.12	2226.1	-283.388	-32.984		9.6164	25.7342	520.579	944.163	-112.942	-10.6047		3.91199	14.0119	579.916	1059.64	-117.09	-7.03253		8.99789
-10.3173	32.1449	1173.73	1872.04	-250.256	-13.7296		-19.2378	51.7432	601.965	1032.01	-133.777	26.1042		13.6763	46.0651	443.128	787.644	-89.5988	-16.4209		2.08993	43.8672	458.362	820.417	-113.553	5.70413		18.5034	14.195	1221.52	2217.84	-282.345	-32.6639		9.6164	25.551	521.454	945.809	-113.149	-10.6087		3.91199	14.0119	579.037	1058.36	-116.806	-7.03253		8.99789
-10.3173	32.5112	1173.73	1871.67	-250.334	-13.7216		-19.2378	51.9263	600.432	1029.5	-133.452	26.1082		13.6763	45.882	445.314	791.75	-90.1153	-16.425		2.24044	43.684	461.421	826.159	-114.195	5.38808		18.3529	14.5613	1217.59	2210.45	-281.496	-32.3438		9.6164	25.3679	522.546	947.863	-113.369	-10.6127		3.76147	14.0119	579.03	1058	-116.734	-6.72051		8.99789
-10.4672	32.6943	1173.51	1871.26	-250.249	-13.7143		-19.2378	52.1095	599.34	1027.45	-133.232	26.1122		13.6763	45.5157	447.281	795.449	-90.5419	-16.433		2.39096	43.684	464.266	831.123	-114.825	5.07606		18.2024	14.9277	1213.87	2203.47	-280.661	-32.0237		9.6164	25.1847	523.638	949.916	-113.589	-10.6168		3.76147	14.0119	578.593	1057.18	-116.631	-6.72051		8.99789
-10.4672	33.0607	1173.3	1870.47	-250.237	-13.7062		-19.2378	52.2926	598.03	1024.98	-132.999	26.1163		13.6763	45.3325	449.029	798.731	-90.8788	-16.4371		2.54148	43.684	466.67	835.631	-115.35	4.76403		18.2024	15.294	1209.94	2196.08	-279.808	-32.0157		9.6164	25.0016	524.513	951.562	-113.795	-10.6208		3.76147	14.0119	577.936	1055.95	-116.438	-6.72051		8.99789
-10.4672	33.427	1173.3	1870.1	-250.238	-13.6981		-19.2378	52.2926	597.158	1023.35	-132.868	26.1163		13.8268	45.1493	450.778	802.017	-91.2871	-16.7531		2.54148	43.684	468.854	839.727	-115.79	4.76403		18.0518	15.6603	1206.44	2189.52	-279.063	-31.6956		9.6164	24.6352	525.163	953.161	-113.835	-10.6289		3.76147	13.8287	577.504	1055.49	-116.335	-6.72454		8.99789
-10.4672	33.6102	1172.87	1869.27	-250.135	-13.6941		-19.2378	52.4758	596.065	1021.29	-132.648	26.1203		13.8268	44.783	452.307	804.897	-91.6105	-16.7612		2.692	43.684	471.044	843.464	-116.303	4.45201		17.9013	15.8435	1203.38	2183.41	-278.344	-31.3795		9.6164	24.4521	526.037	954.807	-114.041	-10.6329		3.76147	14.0119	576.847	1054.26	-116.141	-6.72051		8.99789
-10.6172	33.9765	1173.3	1869.36	-250.244	-13.6827		-19.0879	52.4758	595.41	1020.06	-132.527	26.117		13.8268	44.5999	453.399	806.951	-91.8306	-16.7652		2.84251	43.5009	472.798	847.111	-116.711	4.13596		17.9013	16.2098	1200.32	2177.66	-277.621	-31.3715		9.6164	24.4521	526.912	956.447	-114.248	-10.6329		3.76147	13.8287	576.409	1053.44	-116.038	-6.72454		8.99789
-10.6172	34.3428	1173.09	1868.57	-250.232	-13.6747		-19.0879	52.659	594.755	1018.83	-132.41	26.121		13.8268	44.4167	454.711	809.416	-92.1405	-16.7692		2.84251	43.5009	474.327	849.979	-117.035	4.13596		17.7508	16.393	1197.26	2171.92	-276.979	-31.0554		9.6164	24.2689	527.567	957.681	-114.365	-10.6369		3.76147	14.0119	575.75	1052.57	-115.844	-6.72051		8.99789
-10.6172	34.7091	1172.87	1868.15	-250.142	-13.6666		-19.0879	52.659	594.1	1017.6	-132.293	26.121		13.6769	44.2335	455.586	811.062	-92.352	-16.77		2.84251	43.5009	476.079	852.895	-117.449	4.13596		17.6003	16.7593	1194.85	2167.4	-276.454	-30.7353		9.6164	24.0858	528.222	958.915	-114.481	-10.6409		3.76147	14.0119	575.53	1052.16	-115.754	-6.72051		8.99789
-10.6172	34.8923	1172.65	1867.37	-250.13	-13.6626		-19.0879	52.659	593.442	1016.74	-132.175	26.121		13.6769	44.0504	456.241	812.296	-92.4688	-16.774		2.99303	43.5009	477.389	855.352	-117.678	3.82393		17.6003	16.9424	1192.23	2162.47	-275.835	-30.7313		9.6164	23.9026	528.654	960.1	-114.507	-10.645		3.76147	14.0119	575.093	1051.34	-115.651	-6.72051		8.99789
-10.4667	35.2586	1172.87	1867.41	-250.216	-13.9666		-19.0879	52.8421	593.005	1015.91	-132.072	26.125		13.8274	43.8672	457.115	813.942	-92.6705	-17.09		2.99303	43.5009	478.264	856.991	-117.885	3.82393		17.4498	17.3088	1190.05	2158.36	-275.399	-30.4112		9.6164	23.7194	529.092	960.926	-114.61	-10.649		3.76147	14.0119	574.656	1050.52	-115.547	-6.72051		8.99789
-10.4667	35.6249	1172.66	1866.63	-250.203	-13.9585		-19.0879	52.8421	592.787	1015.5	-132.058	26.125		13.8274	43.684	457.553	814.768	-92.7737	-17.0941		2.99303	43.5009	479.356	859.039	-118.105	3.82393		17.4498	17.4919	1187.86	2154.26	-274.883	-30.4072		9.6164	23.5363	529.747	962.16	-114.727	-10.653		3.76147	14.0119	574.436	1050.1	-115.458	-6.72051		8.99789
-10.4667	35.9913	1172.44	1866.2	-250.114	-13.9504		-19.0879	52.8421	592.35	1014.68	-131.955	26.125		13.8274	43.684	458.421	816.043	-92.9038	-17.0941		3.14355	43.5009	480.231	860.679	-118.306	3.51191		17.2993	17.6751	1186.11	2150.98	-274.551	-30.0911		9.6164	23.5363	529.964	962.568	-114.741	-10.653		3.76147	14.0119	573.999	1049.28	-115.354	-6.72051		8.99789
-10.7671	36.1744	1172.66	1866.25	-250.214	-13.6311		-19.0879	52.8421	592.35	1014.68	-131.955	26.125		13.8274	43.5009	458.858	816.869	-93.0071	-17.0981		3.14355	43.5009	480.886	861.907	-118.423	3.51191		17.2993	17.8583	1184.36	2147.69	-274.138	-30.0871		9.6164	23.3531	530.615	963.441	-114.857	-10.6571		3.61096	14.0119	573.779	1048.87	-115.269	-6.40848		9.1484
-10.6166	36.5407	1172.44	1865.82	-250.12	-13.9351		-19.0879	52.8421	592.132	1014.27	-131.941	26.125		13.8274	43.3177	459.077	817.286	-93.0968	-17.1021		3.14355	43.3177	481.323	862.733	-118.526	3.50788		17.2993	18.0414	1182.83	2144.82	-273.814	-30.0831		9.46588	23.1699	530.61	963.806	-114.785	-10.3491		3.61096	14.0119	573.561	1048.46	-115.256	-6.40848		9.1484
-10.7671	36.7239	1172.45	1865.46	-250.202	-13.619		-19.0879	52.8421	592.35	1014.68	-131.955	26.125		13.8274	43.3177	459.295	817.694	-93.1103	-17.1021		3.14355	43.3177	481.541	863.141	-118.54	3.50788		17.1487	18.2246	1181.52	2142.35	-273.509	-29.767		9.46588	23.1699	530.828	964.214	-114.798	-10.3491		3.61096	14.0119	573.342	1048.05	-115.166	-6.40848		9.1484
-10.6166	37.0902	1172.45	1865.08	-250.199	-13.923		-19.0879	52.8421	592.35	1014.68	-131.955	26.125		13.8274	43.1346	459.515	818.112	-93.2001	-17.1062		3.14355	43.3177	481.978	863.961	-118.643	3.50788		17.1487	18.4077	1180.43	2140.3	-273.289	-29.763		9.61581	22.9868	531.045	964.629	-114.807	-10.3564		3.61096	14.0119	573.342	1048.05	-115.166	-6.40848		8.99847
-10.6166	37.2734	1172.45	1865.08	-250.199	-13.9189		-19.0879	52.8421	592.568	1015.09	-131.968	26.125		13.8274	43.1346	459.732	818.52	-93.2136	-17.1062		3.14355	43.3177	482.196	864.369	-118.657	3.50788		16.9982	18.4077	1179.34	2138.25	-273.074	-29.451		9.61581	22.9868	531.045	964.629	-114.807	-10.3564		3.61096	14.0119	573.555	1048.1	-115.179	-6.40848		8.99847
-10.7671	37.4566	1172.67	1864.76	-250.218	-13.6029		-19.0879	52.8421	593.005	1015.91	-132.072	26.125		13.8274	43.1346	459.732	818.52	-93.2136	-17.1062		3.14355	43.3177	482.196	864.369	-118.657	3.50788		16.9982	18.5909	1178.46	2136.6	-272.867	-29.4469		9.46588	22.8036	531.263	965.043	-114.825	-10.3571		3.61096	14.0119	573.555	1048.1	-115.179	-6.40848		9.14899
-10.6166	37.8229	1172.67	1864.74	-250.213	-13.9069		-19.0879	52.659	593.445	1016.37	-132.176	26.121		13.8274	43.1346	459.732	818.52	-93.2136	-17.1062		3.14355	43.3177	482.418	864.418	-118.748	3.50788		16.9982	18.7741	1177.81	2135.37	-272.751	-29.4429		9.61581	22.8036	531.04	964.994	-114.729	-10.3604		3.61096	14.0119	573.337	1047.69	-115.166	-6.40848		8.84854
-10.6166	38.006	1172.89	1864.79	-250.304	-13.9028		-19.0879	52.659	594.1	1017.6	-132.293	26.121		13.8274	42.9514	459.732	818.526	-93.2136	-17.1102		3.14355	43.3177	482.418	864.418	-118.748	3.50788		16.9982	18.7741	1177.36	2134.19	-272.571	-29.4429		9.61581	22.8036	531.04	964.994	-114.729	-10.3604		3.61096	14.0119	573.337	1047.69	-115.166	-6.40848		8.99906
-10.6166	38.006	1172.67	1864.38	-250.214	-13.9028		-19.0879	52.8421	594.755	1018.82	-132.41	26.125		13.8274	42.9514	459.732	818.526	-93.2136	-17.1102		3.14355	43.3177	482.418	864.418	-118.748	3.50788		16.9982	18.7741	1177.15	2133.78	-272.557	-29.4429		9.46588	22.6205	531.04	965	-114.734	-10.3612		3.61096	14.0119	573.118	1047.28	-115.076	-6.40848		9.14958
-10.6166	38.1892	1172.89	1864.42	-250.305	-13.8988		-19.0879	52.659	594.973	1019.24	-132.423	26.121		13.8274	42.9514	459.732	818.526	-93.2136	-17.1102		3.14355	43.3177	482.638	864.83	-118.838	3.50788		16.9982	18.7741	1176.71	2132.96	-272.454	-29.4429		9.46588	22.6205	530.821	964.588	-114.644	-10.3612		3.61096	14.195	573.118	1047.27	-115.076	-6.40445		9.14958
-10.7665	38.3724	1172.89	1864.41	-250.31	-13.8915		-19.2384	52.8421	595.846	1020.87	-132.558	26.4371		13.8274	42.9514	459.732	818.526	-93.2136	-17.1102		3.29407	43.3177	482.855	865.238	-118.846	3.19586		16.9982	18.9572	1176.49	2132.54	-272.44	-29.4389		9.31536	22.6205	530.821	964.588	-114.649	-10.0491		3.61096	14.195	572.68	1046.45	-114.973	-6.40445		8.99906
-10.7665	38.3724	1172.89	1864.41	-250.31	-13.8915		-19.3883	52.8421	596.505	1022.46	-132.68	26.4404		13.8274	42.9514	459.732	818.526	-93.2136	-17.1102		3.29407	43.3177	482.855	865.238	-118.846	3.19586		16.8477	18.9572	1176.49	2132.54	-272.445	-29.1269		9.31536	22.6205	530.601	964.176	-114.559	-10.0491		3.61096	14.195	572.461	1046.04	-114.883	-6.40445		8.84972
-10.7665	38.5555	1173.12	1864.46	-250.401	-13.8874		-19.3883	52.8421	597.383	1023.74	-132.888	26.4404		13.8274	42.9514	459.732	818.526	-93.2136	-17.1102		3.29407	43.3177	483.073	865.647	-118.86	3.19586		16.8477	18.9572	1176.49	2132.54	-272.445	-29.1269		9.31536	22.6205	530.601	964.176	-114.559	-10.0491		3.61096	14.195	572.243	1045.63	-114.869	-6.40445		8.99965
-10.7665	38.5555	1173.12	1864.46	-250.401	-13.8874		-19.3883	52.8421	598.256	1025.37	-133.019	26.4404		13.8274	42.9514	459.732	818.526	-93.2136	-17.1102		3.29407	43.3177	483.073	865.647	-118.86	3.19586		16.8477	18.9572	1176.27	2132.13	-272.355	-29.1269		9.31536	22.6205	530.601	964.176	-114.559	-10.0491		3.61096	14.195	571.806	1044.81	-114.766	-6.40445		8.99965
-10.7665	38.5555	1173.12	1864.46	-250.401	-13.8874		-19.5388	52.8421	599.566	1027.83	-133.257	26.7524		13.8274	42.9514	459.732	818.526	-93.2136	-17.1102		3.29407	43.3177	483.073	865.647	-118.86	3.19586		16.8477	18.9572	1176.05	2131.72	-272.342	-29.1269		9.31536	22.6205	530.164	963.357	-114.456	-10.0491		3.61096	14.195	570.926	1043.53	-114.482	-6.40445		8.6992
-10.7665	38.5555	1173.12	1864.46	-250.401	-13.8874		-19.5388	53.0253	600.219	1029.05	-133.298	26.7564		13.8274	42.9514	459.732	818.526	-93.2136	-17.1102		3.29407	43.3177	483.291	866.055	-118.873	3.19586		16.8477	18.9572	1175.62	2130.9	-272.239	-29.1269		9.31536	22.6205	530.164	963.357	-114.456	-10.0491		3.61096	14.3782	570.489	1042.71	-114.379	-6.40042		8.6992
-10.7665	38.5555	1173.12	1864.46	-250.401	-13.8874		-19.5388	53.0253	601.532	1031.14	-133.532	26.7564		13.8274	42.7682	459.515	818.124	-93.2001	-17.1142		3.29407	43.3177	483.509	866.463	-118.887	3.19586		16.8477	19.1404	1175.18	2130.08	-272.135	-29.1228		9.31536	22.6205	529.944	962.945	-114.366	-10.0491		3.61096	14.3782	569.834	1041.48	-114.262	-6.40042		8.84972
-10.7665	38.3724	1172.89	1864.41	-250.31	-13.8915		-19.6893	53.2084	602.622	1033.18	-133.681	27.0725		13.8274	42.7682	459.292	818.075	-93.1091	-17.1142		3.29407	43.3177	483.509	866.463	-118.887	3.19586		16.8477	19.1404	1174.74	2129.26	-272.032	-29.1228		9.31536	22.6205	529.944	962.945	-114.366	-10.0491		3.46044	14.3782	569.177	1040.25	-114.074	-6.0884		8.84972
-10.7665	38.3724	1172.89	1864.41	-250.31	-13.8915		-19.6893	53.3916	603.495	1034.81	-133.811	27.0765		13.6774	42.7682	458.855	817.255	-93.0107	-17.1109		3.29407	43.3177	483.726	866.871	-118.9	3.19586		16.8477	19.1404	1174.09	2128.03	-271.915	-29.1228		9.31536	22.6205	529.722	962.896	-114.275	-10.0491		3.46044	14.3782	568.303	1038.61	-113.867	-6.0884		8.69979
-10.6166	38.1892	1172.67	1864.37	-250.214	-13.8988		-19.9898	53.3916	604.588	1036.49	-133.966	27.3918		13.8274	42.5851	458.855	817.261	-93.0058	-17.1183		3.29407	43.3177	483.726	866.871	-118.9	3.19586		16.8471	19.3236	1173.43	2126.79	-271.722	-28.8101		9.31536	22.6205	529.285	962.076	-114.172	-10.0491		3.46044	14.5613	567.215	1036.92	-113.647	-6.08437		8.69979
-10.6166	38.1892	1172.45	1863.96	-250.201	-13.8988		-19.9898	53.5748	605.459	1038.12	-134.02	27.3959		13.6774	42.5851	458.637	816.853	-92.9972	-17.115		3.29407	43.3177	483.724	866.868	-118.824	3.19586		16.8471	19.5067	1173	2125.61	-271.696	-28.806		9.31536	22.6205	529.285	962.076	-114.172	-10.0491		3.46044	14.5613	566.771	1035.73	-113.467	-6.08437		8.8503
-10.6166	38.006	1172.02	1863.87	-250.097	-13.9028		-20.1403	53.9411	606.113	1039.33	-134.066	27.7159		13.6774	42.5851	458.2	816.033	-92.8939	-17.115		3.29407	43.1346	483.724	866.874	-118.824	3.19183		16.8471	19.5067	1172.12	2123.97	-271.49	-28.806		9.31536	22.6205	529.285	962.076	-114.172	-10.0491		3.46044	14.7445	565.684	1034.04	-113.248	-6.08034		9.00082
-10.6166	37.8229	1171.58	1863.42	-249.992	-13.9069		-20.1403	54.1243	606.983	1040.96	-134.12	27.72		13.6774	42.4019	457.763	815.219	-92.7906	-17.119		3.29407	43.1346	483.936	866.917	-118.761	3.19183		16.6966	19.6899	1171.25	2122.33	-271.364	-28.49		9.31536	22.6205	529.285	962.076	-114.172	-10.0491		3.46044	14.7445	564.591	1031.99	-113.028	-6.08034		8.85089
-10.3161	37.4566	1171.35	1863.38	-249.891	-14.2302		-20.4413	54.3074	607.417	1041.76	-134.08	28.348		13.6774	42.4019	457.545	814.811	-92.7771	-17.119		3.29407	43.1346	483.936	866.917	-118.761	3.19183		16.6966	19.873	1170.38	2120.68	-271.158	-28.486		9.31536	22.6205	529.285	962.076	-114.172	-10.0491		3.46044	14.7445	563.494	1030.3	-112.73	-6.08034		8.70037
-10.3161	37.2734	1170.91	1862.93	-249.787	-14.2343		-20.5913	54.6737	607.41	1042.11	-133.931	28.3594		13.828	42.4019	457.108	813.991	-92.6689	-17.431		3.44459	43.1346	483.939	866.555	-118.757	2.87981		16.6966	19.873	1169.07	2118.58	-270.925	-28.486		9.31536	22.6205	529.285	962.076	-114.172	-10.0491		3.30992	14.9277	562.613	1028.29	-112.452	-5.76429		8.70037
-10.1656	37.0902	1170.47	1862.48	-249.677	-14.5503		-20.7418	55.0401	607.847	1042.55	-133.888	28.6795		13.6774	42.2188	456.67	813.177	-92.5705	-17.123		3.29407	43.1346	483.719	866.143	-118.672	3.19183		16.5461	20.0562	1168.41	2116.99	-270.736	-28.1699		9.31536	22.6205	529.285	962.076	-114.172	-10.0491		3.46044	14.9277	561.301	1025.83	-112.137	-6.07631		8.85089
-10.0157	36.7239	1170.25	1862.44	-249.581	-14.5617		-20.7418	55.4064	607.843	1042.53	-133.735	28.6875		13.6774	42.2188	456.233	812.357	-92.4672	-17.123		3.29407	42.9514	483.717	866.145	-118.596	3.1878		16.5461	20.2394	1167.32	2114.93	-270.516	-28.1659		9.31536	22.6205	529.065	961.664	-114.082	-10.0491		3.30992	15.1108	559.996	1023.73	-111.908	-5.76026		8.70037
-9.86518	36.3576	1169.37	1861.54	-249.291	-14.8818		-20.8923	55.7727	607.617	1042.46	-133.497	29.0076		13.6774	42.2188	455.578	811.129	-92.3504	-17.123		3.29407	42.9514	483.498	865.734	-118.506	3.1878		16.3956	20.4225	1166.22	2112.88	-270.301	-27.8498		9.31536	22.6205	528.847	961.256	-114.069	-10.0491		3.30992	15.1108	559.115	1021.73	-111.625	-5.76026		8.55044
-9.41421	35.9913	1168.49	1861	-249.067	-15.5172		-21.1928	55.9559	607.176	1041.63	-133.25	29.327		13.5275	42.2188	455.141	810.309	-92.252	-17.1197		3.29407	42.9514	483.278	865.322	-118.416	3.1878		16.3956	20.4225	1165.13	2110.83	-270.081	-27.8498		9.31536	22.6205	528.847	961.256	-114.069	-10.0491		3.30992	15.294	557.581	1019.21	-111.224	-5.75623		8.85148
-9.11376	35.6249	1168.05	1860.55	-248.953	-15.8405		-21.1928	56.5054	606.735	1040.78	-132.994	29.3391		13.5275	42.0356	454.266	808.675	-92.0454	-17.1237		3.44459	42.9514	483.281	864.959	-118.413	2.87578		16.245	20.6057	1164.04	2108.78	-269.866	-27.5338		9.31536	22.6205	528.628	960.845	-113.979	-10.0491		3.30992	15.4772	556.269	1016.75	-110.914	-5.7522		8.85148
-8.96324	35.0754	1166.95	1859.6	-248.572	-16.1647		-21.1928	56.6885	606.294	1039.95	-132.739	29.3431		13.5275	42.0356	453.824	807.494	-91.9418	-17.1237		3.14414	42.9514	483.062	864.548	-118.333	3.1911		16.0945	20.7888	1163.17	2107.13	-269.664	-27.2177		9.31536	22.6205	528.19	960.025	-113.875	-10.0491		3.30992	15.4772	554.957	1014.29	-110.605	-5.7522		8.55044
-8.51228	34.7091	1165.85	1858.65	-248.335	-16.8001		-21.3433	57.0548	605.416	1038.29	-132.384	29.6632		13.5275	42.0356	453.387	806.674	-91.8385	-17.1237		3.29407	42.9514	482.842	864.136	-118.238	3.1878		16.0945	20.972	1162.08	2104.71	-269.445	-27.2137		9.31536	22.6205	527.973	959.616	-113.862	-10.0491		3.30992	15.6603	553.645	1011.82	-110.295	-5.74817		8.70096
-8.21183	34.1596	1164.75	1857.34	-248.026	-17.1275		-21.1928	57.6043	603.887	1035.76	-131.904	29.3632		13.5275	42.0356	452.513	805.034	-91.6319	-17.1237		3.44459	42.9514	482.403	863.313	-118.054	2.87578		15.944	21.1552	1161.2	2103.07	-269.32	-26.8976		9.16484	22.6205	527.753	959.205	-113.777	-9.73711		3.30992	15.6603	552.333	1009.36	-109.985	-5.74817		8.85148
-7.76086	33.6102	1163.65	1856.4	-247.711	-17.7669		-21.3433	57.9707	602.574	1033.29	-131.522	29.6833		13.5275	42.0356	451.415	803.346	-91.3343	-17.1237		3.29407	42.9514	481.966	862.493	-117.955	3.1878		15.944	21.3383	1160.11	2101.02	-269.099	-26.8936		9.16484	22.6205	527.316	958.385	-113.674	-9.73711		3.30992	15.8435	550.799	1006.85	-109.584	-5.74414		8.85148
-7.3099	33.0607	1162.11	1854.99	-247.294	-18.4063		-21.4938	58.5201	600.379	1029.52	-130.781	30.0074		13.5275	42.0356	450.983	802.166	-91.3085	-17.1237		3.29407	42.9514	481.527	861.669	-117.776	3.1878		15.9434	21.5215	1159.02	2098.96	-268.879	-26.5808		9.16484	22.6205	526.659	957.153	-113.481	-9.73711		3.30992	15.8435	549.487	1004.39	-109.274	-5.74414		8.70096
-6.85893	32.5112	1160.14	1852.77	-246.773	-19.0458		-21.3439	59.0696	597.973	1025.71	-130.092	30.0162		13.5275	42.0356	450.108	800.527	-91.1019	-17.1237		3.14414	42.7682	481.307	861.264	-117.691	3.18707		15.9434	21.5215	1158.14	2097.32	-268.673	-26.5808		9.16484	22.6205	526.222	956.333	-113.377	-9.73711		3.30992	16.0266	548.388	1001.97	-108.977	-5.74011		8.70155
-6.40797	31.9617	1158.6	1851.01	-246.354	-19.6852		-21.6443	59.6191	595.779	1021.95	-129.432	30.3436		13.5275	42.0356	449.013	798.841	-90.8806	-17.1237		3.29407	42.9514	480.863	860.073	-117.506	3.1878		15.7929	21.7047	1157.27	2095.32	-268.549	-26.2648		9.16484	22.8036	525.567	955.099	-113.261	-9.73308		3.15999	16.0266	547.077	999.508	-108.672	-5.73681		8.70214
-5.80648	31.2291	1156.84	1849.2	-245.84	-20.6407		-21.6443	60.1686	592.93	1016.96	-128.568	30.3557		13.5275	42.0356	448.361	797.25	-90.765	-17.1237		3.29407	42.9514	480.647	859.299	-117.417	3.1878		15.6424	21.8878	1156.62	2094.08	-268.437	-25.9487		9.16484	22.8036	524.91	953.868	-113.067	-9.73308		3.00947	16.2098	545.982	997.451	-108.381	-5.42076		8.70214
-5.205	30.6796	1154.86	1847.34	-245.313	-21.5921		-21.4944	60.9012	589.871	1011.55	-127.764	30.3685		13.5275	42.0356	447.487	795.611	-90.5585	-17.1237		3.29407	42.9514	479.995	858.429	-117.225	3.1878		15.6424	22.071	1155.53	2092.03	-268.217	-25.9447		9.31536	22.8036	524.253	952.636	-112.869	-10.0451		3.30992	16.2098	544.453	994.583	-108.048	-5.73608		8.70214
-4.6041	29.9469	1152.88	1844.76	-244.787	-22.2389		-21.6443	61.4507	587.017	1006.2	-126.905	30.3839		13.5275	42.0356	446.394	793.563	-90.3384	-17.1237		3.29407	42.9514	479.771	857.656	-117.134	3.1878		15.4919	22.071	1154.87	2090.8	-268.105	-25.6327		9.31536	22.8036	523.156	950.947	-112.572	-10.0451		3.00947	16.393	543.136	992.477	-107.67	-5.41673		8.70272
-3.85269	29.2143	1150.47	1842.44	-244.15	-23.1977		-21.3439	62.1834	582.862	999.105	-125.799	30.0847		13.5275	42.2188	445.52	791.917	-90.1318	-17.1197		3.29407	42.9514	479.331	856.832	-116.955	3.1878		15.3414	22.2541	1154.22	2089.57	-267.993	-25.3166		9.16484	22.9868	522.281	949.302	-112.37	-9.72905		3.00947	16.393	541.824	990.017	-107.36	-5.41673		9.00317
-3.25121	28.4816	1147.84	1839.36	-243.506	-24.1532		-21.3439	62.7329	578.919	992.064	-124.715	30.0968		13.5275	42.2188	444.645	790.277	-89.9252	-17.1197		3.14414	42.9514	478.675	855.601	-116.767	3.1911		15.3414	22.4373	1153.56	2088.33	-267.876	-25.3126		9.16484	22.9868	521.407	947.662	-112.164	-9.72905		3.00947	16.5761	540.513	987.551	-107.05	-5.4127		8.70272
-2.49979	27.9321	1145.42	1836.68	-242.871	-25.1079		-21.1933	63.4655	574.322	983.788	-123.51	29.8009		13.3776	42.2188	443.99	789.049	-89.8133	-17.1164		3.29407	42.9514	478.236	854.777	-116.582	3.1878		15.1908	22.6205	1153.35	2087.56	-267.869	-24.9966		9.16484	22.9868	520.532	946.022	-111.957	-9.72905		3.00947	16.5761	539.638	985.912	-106.844	-5.4127		8.55279
-1.74838	27.0163	1142.57	1833.55	-242.131	-26.0707		-20.8929	64.1981	569.949	976.286	-122.39	29.5017		13.3776	42.4019	443.111	787.042	-89.6064	-17.1124		3.14414	42.9514	477.579	853.546	-116.394	3.1911		15.0403	22.6205	1153.13	2087.15	-267.86	-24.6845		9.16484	22.9868	519.658	944.382	-111.75	-9.72905		3.00947	16.5761	538.326	983.452	-106.534	-5.4127		8.55279
-1.29741	26.2837	1139.93	1830.47	-241.414	-26.7142		-21.0428	64.9308	564.91	967.551	-121.014	29.5211		13.2271	42.4019	442.014	785.353	-89.3136	-16.8004		3.14414	42.9514	477.364	852.775	-116.382	3.1911		14.8898	22.8036	1152.48	2085.92	-267.748	-24.3685		9.16484	23.1699	518.564	942.325	-111.454	-9.72502		3.00947	16.7593	537.232	981.395	-106.237	-5.40867		8.70272
-0.545998	25.551	1136.42	1826.47	-240.556	-27.673		-20.8923	65.6634	559.435	957.998	-119.601	29.2252		13.2271	42.4019	441.362	783.762	-89.1981	-16.8004		3.14414	42.9514	476.925	851.952	-116.202	3.1911		14.8898	22.9868	1152.48	2085.91	-267.748	-24.3645		9.31536	23.1699	517.47	940.274	-111.153	-10.037		3.00947	16.7593	536.358	979.755	-106.031	-5.40867		8.85324
0.355934	24.6352	1133.34	1822.93	-239.797	-28.9478		-20.7418	66.3961	554.401	948.903	-118.292	28.9293		13.2271	42.4019	440.487	782.123	-88.9915	-16.8004		3.14414	43.1346	476.268	850.714	-116.009	3.19513		14.7393	23.1699	1152.48	2085.54	-267.831	-24.0484		9.16484	23.1699	516.377	938.226	-110.937	-9.72502		3.00947	16.9424	535.483	978.109	-105.824	-5.40464		8.70331
0.8069	23.9026	1129.61	1818.88	-238.782	-29.5913		-20.7418	66.9456	548.489	938.537	-116.781	28.9414		13.2271	42.5851	439.832	780.889	-88.8747	-16.7963		3.14414	43.1346	475.829	849.891	-115.829	3.19513		14.7393	23.1699	1152.26	2085.14	-267.817	-24.0484		9.16484	23.3531	515.274	936.166	-110.563	-9.72099		3.00947	16.9424	534.599	976.467	-105.54	-5.40464		8.70331
1.70824	23.1699	1126.11	1814.89	-237.997	-30.5534		-20.4408	67.6782	542.586	928.167	-115.338	28.3335		13.2271	42.5851	438.958	779.249	-88.6681	-16.7963		2.99362	43.1346	475.392	849.071	-115.731	3.50715		14.5888	23.3531	1152.26	2085.13	-267.822	-23.7323		9.16484	23.3531	513.962	933.706	-110.253	-9.72099		3.00947	16.9424	533.724	974.827	-105.333	-5.40464		8.55338
2.45966	22.2541	1122.59	1810.9	-237.139	-31.5162		-20.4408	68.0445	536.672	917.804	-113.75	28.3415		13.2271	42.7682	438.521	778.423	-88.5648	-16.7923		2.99362	43.1346	474.735	847.839	-115.538	3.50715		14.4382	23.3531	1152.27	2084.77	-267.904	-23.4203		9.31536	23.5363	512.65	931.241	-109.939	-10.029		3.00947	17.1256	533.074	973.955	-105.217	-5.40061		8.7039
3.06055	21.3383	1118.85	1806.49	-236.194	-32.167		-20.1397	68.7772	530.32	906.974	-112.124	27.7336		13.2271	42.7682	437.646	776.783	-88.3582	-16.7923		2.99362	43.1346	474.515	847.428	-115.448	3.50715		14.4382	23.5363	1152.27	2084.77	-267.904	-23.4163		9.16484	23.5363	511.338	928.781	-109.634	-9.71696		3.00947	17.1256	532.417	972.723	-105.023	-5.40061		8.7039
3.81197	20.4225	1114.47	1801.23	-235.206	-33.1298		-19.6888	69.1435	524.2	896.208	-110.662	27.1143		13.2271	42.7682	437.209	775.963	-88.2549	-16.7923		2.99362	43.1346	474.296	847.016	-115.358	3.50715		14.4382	23.5363	1152.49	2085.18	-267.994	-23.4163		9.16484	23.7194	510.241	927.086	-109.336	-9.71293		3.00947	17.1256	532.193	971.95	-104.933	-5.40061		8.55397
4.26235	19.5067	1110.96	1797.24	-234.434	-33.4686		-19.5382	69.693	517.41	884.565	-108.938	26.8144		13.2271	42.9514	436.554	774.729	-88.1381	-16.7883		2.99362	43.3177	473.858	846.19	-115.255	3.51118		14.2877	23.7194	1152.49	2085.17	-267.999	-23.1002		9.16484	23.9026	508.71	924.209	-108.936	-9.7089		3.00947	17.1256	531.756	971.13	-104.83	-5.40061		8.55397
5.01376	18.5909	1106.35	1791.92	-233.278	-34.4314		-18.9368	70.2425	510.843	872.971	-107.29	25.8871		13.2271	42.9514	436.117	773.909	-88.0348	-16.7883		2.99362	43.3177	473.639	845.778	-115.165	3.51118		14.2877	23.7194	1152.71	2085.22	-268.09	-23.1002		9.31478	23.9026	507.398	921.75	-108.622	-9.7122		3.00947	17.1256	531.538	970.722	-104.817	-5.40061		8.7039
5.61466	17.4919	1101.97	1786.66	-232.371	-35.0862		-18.7856	70.792	504.276	861.376	-105.657	25.2784		13.0771	43.1346	435.679	773.084	-87.9364	-16.781		2.99362	43.3177	473.419	845.367	-115.075	3.51118		14.2877	23.9026	1152.5	2085.17	-268.077	-23.0962		9.16484	24.0858	506.086	919.284	-108.316	-9.70487		3.00947	17.1256	531.318	970.31	-104.727	-5.40061		8.7039
5.91511	16.5761	1097.59	1781.4	-231.396	-35.4217		-18.4846	71.5246	497.278	849.321	-103.992	24.6705		13.0771	43.1346	435.242	772.264	-87.8331	-16.781		2.99362	43.3177	473.202	844.959	-115.062	3.51118		14.1372	23.9026	1152.72	2085.58	-268.172	-22.7842		9.16484	24.0858	504.552	916.775	-107.916	-9.70487		3.00947	17.1256	531.318	970.31	-104.727	-5.40061		8.7039
6.66593	15.8435	1092.32	1774.85	-230.198	-36.0717		-18.3335	71.8909	490.714	837.37	-102.361	24.0578		13.0771	43.1346	435.022	771.852	-87.7433	-16.781		2.99362	43.3177	473.202	844.959	-115.062	3.51118		14.1372	23.9026	1152.72	2085.58	-268.172	-22.7842		9.31536	24.2689	503.458	914.718	-107.614	-10.0129		3.00947	17.1256	531.318	970.31	-104.727	-5.40061		8.7039
7.41676	14.7445	1087.28	1769.09	-229.091	-36.7298		-17.732	72.4404	483.71	824.956	-100.609	23.1305		13.0771	43.1346	434.805	771.444	-87.7298	-16.781		2.99362	43.3177	473.202	844.959	-115.062	3.51118		14.1372	23.9026	1153.15	2086.4	-268.275	-22.7842		9.31536	24.2689	502.146	912.258	-107.304	-10.0129		3.00947	17.1256	531.538	970.722	-104.817	-5.40061		8.7039
7.71662	13.6455	1082.23	1762.96	-227.922	-36.7606		-17.431	72.6236	476.488	812.146	-98.8546	22.5105		13.0771	43.1346	434.585	771.032	-87.64	-16.781		2.99362	43.3177	473.202	844.959	-115.062	3.51118		14.1372	23.9026	1153.15	2086.4	-268.275	-22.7842		9.31536	24.2689	500.834	909.799	-106.994	-10.0129		3.00947	17.1256	531.975	971.542	-104.92	-5.40061		8.7039
8.31752	12.7297	1076.32	1755.55	-226.689	-37.4114		-17.13	72.8067	469.043	799.286	-97.0087	21.8905		13.0771	43.1346	434.585	771.032	-87.64	-16.781		2.99362	43.3177	473.202	844.959	-115.062	3.51118		14.1372	23.9026	1153.15	2086.4	-268.275	-22.7842		9.31536	24.4521	499.299	907.284	-106.594	-10.0088		3.00947	17.1256	532.199	972.315	-105.01	-5.40061		8.7039
8.7679	11.6308	1071.06	1749.38	-225.578	-37.7542		-16.6784	73.3562	461.603	786.056	-95.2355	20.9665		13.0771	43.1346	434.585	771.032	-87.64	-16.781		2.99362	43.3177	473.639	845.778	-115.165	3.51118		14.1372	24.0858	1153.15	2086.39	-268.275	-22.7802		9.31536	24.4521	498.425	905.644	-106.387	-10.0088		3.00947	17.1256	532.637	973.135	-105.113	-5.40061		8.7039
9.21828	10.8981	1065.58	1742.42	-224.377	-38.0889		-16.2268	73.5394	453.721	772.376	-93.2814	20.0345		13.0771	43.1346	434.805	771.444	-87.7298	-16.781		2.99362	43.3177	473.639	845.778	-115.165	3.51118		14.1372	24.0858	1153.38	2086.44	-268.366	-22.7802		9.31536	24.6352	497.326	903.225	-106.09	-10.0048		3.00947	17.1256	533.074	973.955	-105.217	-5.40061		8.7039
9.81858	9.98231	1059.45	1734.97	-223.207	-38.431		-15.4748	73.9057	446.062	758.74	-91.4087	18.7912		13.0771	43.1346	435.022	771.852	-87.7433	-16.781		2.99362	43.3177	473.858	846.19	-115.255	3.51118		14.1372	23.9026	1153.15	2086.4	-268.275	-22.7842		9.31536	24.6352	496.452	901.586	-105.884	-10.0048		3.00947	16.9424	533.949	975.6	-105.423	-5.40464		8.85441
10.1184	9.0665	1053.76	1727.98	-222.074	-38.4578		-15.0227	74.272	437.965	744.284	-89.4423	17.5544		13.0771	43.1346	435.46	772.672	-87.8466	-16.781		2.99362	43.1346	474.515	847.428	-115.448	3.50715		14.1372	23.9026	1153.15	2086.4	-268.275	-22.7842		9.31536	24.6352	495.357	899.534	-105.587	-10.0048		3.00947	16.9424	535.043	977.652	-105.72	-5.40464		8.85441
10.5682	7.96753	1048.28	1721.04	-221.026	-38.4918		-14.4212	74.272	429.875	730.204	-87.5477	16.6151		13.0771	42.9514	435.679	773.09	-87.9364	-16.785		2.99362	43.1346	474.953	848.247	-115.551	3.50715		14.1372	23.9026	1153.15	2086.4	-268.275	-22.7842		9.31536	24.8184	494.483	897.888	-105.381	-10.0008		3.00947	16.9424	536.14	979.341	-106.017	-5.40464		8.85441
11.018	6.86856	1041.92	1712.82	-219.693	-38.5259		-13.9697	74.4552	421.779	715.754	-85.5814	15.683		13.0771	42.9514	436.334	774.318	-88.0532	-16.785		3.14414	43.1346	475.609	849.479	-115.74	3.19513		14.1372	23.9026	1152.72	2085.58	-268.172	-22.7842		9.31536	24.8184	493.608	896.249	-105.174	-10.0008		3.1594	16.9424	537.452	981.8	-106.322	-5.40794		8.85441
11.1674	5.58643	1035.79	1705.02	-218.538	-38.2487		-13.2177	74.8215	413.251	700.843	-83.5787	14.4397		13.2271	42.7682	436.991	775.555	-88.2414	-16.7923		3.14414	42.9514	476.266	850.717	-115.933	3.1911		14.1372	23.9026	1152.5	2085.17	-268.082	-22.7842		9.46588	24.8184	492.511	894.56	-104.872	-10.3128		3.00889	16.7593	538.546	983.858	-106.623	-5.09995		9.00493
11.1668	4.48746	1029	1696.71	-217.116	-37.9641		-12.7661	75.0047	404.937	685.984	-81.5988	13.5076		13.2271	42.5851	437.646	776.789	-88.3582	-16.7963		3.14414	42.9514	476.93	852.313	-116.202	3.1911		14.2877	23.9026	1152.06	2084.35	-267.974	-23.0962		9.46588	24.8184	491.637	892.92	-104.665	-10.3128		3.00889	16.7593	539.858	986.317	-106.933	-5.09995		9.00493
11.4661	3.38849	1022.64	1688.5	-215.864	-37.6862		-12.3146	75.371	396.4	671.071	-79.528	12.5796		13.3776	42.4019	438.74	778.847	-88.6497	-17.1124		3.14414	42.7682	477.806	853.962	-116.485	3.18707		14.2877	24.0858	1151.62	2083.52	-267.87	-23.0922		9.46588	25.0016	491.199	892.094	-104.562	-10.3088		3.00889	16.7593	541.389	989.189	-107.333	-5.09995		9.00493
11.4655	2.10636	1015.85	1679.83	-214.596	-37.4057		-11.5631	75.371	387.874	656.175	-77.6015	11.637		13.3776	42.4019	439.615	780.486	-88.8563	-17.1124		3.14414	42.5851	479.113	856.066	-116.795	3.18304		14.2877	24.0858	1150.52	2081.83	-267.573	-23.0922		9.46588	25.0016	490.762	891.274	-104.458	-10.3088		3.00889	16.5761	543.148	992.476	-107.824	-5.10398		9.00493
11.6148	1.19055	1009.05	1671.15	-213.168	-37.1204		-11.412	75.371	379.555	640.961	-75.6312	11.0162		13.3776	42.0356	440.489	782.138	-89.0629	-17.1204		3.14414	42.5851	479.772	858.022	-116.987	3.18304		14.2877	24.0858	1149.87	2080.6	-267.456	-23.0922		9.46588	25.0016	490.325	890.455	-104.355	-10.3088		2.85837	16.393	544.899	995.765	-108.318	-4.79598		9.00493
11.9141	0.0915808	1002.05	1662.07	-211.878	-36.8424		-10.81	75.5542	370.801	625.646	-73.542	9.77216		13.3776	41.8524	441.801	784.604	-89.3728	-17.1245		3.29407	42.2188	480.867	860.089	-117.355	3.17168		14.4382	24.0858	1149.21	2079.01	-267.258	-23.4042		9.46588	25.0016	489.888	889.635	-104.252	-10.3088		2.85837	16.393	546.648	999.045	-108.732	-4.79598		9.00493
11.7624	-1.19055	995.697	1653.86	-210.642	-35.9412		-10.5089	75.5542	362.706	611.205	-71.6568	9.14811		13.3776	41.4861	442.895	786.667	-89.6692	-17.1325		3.29407	42.0356	482.399	862.966	-117.755	3.16765		14.4382	24.0858	1147.89	2076.91	-266.87	-23.4042		9.46588	25.0016	489.888	889.635	-104.252	-10.3088		2.70785	16.393	548.839	1002.78	-109.331	-4.48396		9.00493
11.7612	-2.47268	988.69	1644.79	-209.283	-35.3519		-9.90686	75.5542	353.951	595.895	-69.5676	7.90002		13.3776	41.3029	444.427	789.544	-90.0689	-17.1366		3.29407	41.8524	483.49	865.386	-118.05	3.16362		14.5888	24.0858	1146.8	2074.86	-266.645	-23.7162		9.46588	25.0016	489.668	889.223	-104.162	-10.3088		2.70785	16.2098	550.594	1006.44	-109.82	-4.48799		9.00493
12.0611	-3.75481	981.904	1636.12	-208.081	-35.3867		-9.45531	75.5542	345.639	581.046	-67.6641	6.96395		13.3776	40.9366	445.738	792.016	-90.3787	-17.1446		3.44459	41.6693	484.804	867.855	-118.431	2.84757		14.5888	24.2689	1145.26	2072.35	-266.244	-23.7122		9.46588	25.0016	489.888	889.635	-104.252	-10.3088		2.55733	16.0266	553.436	1011.05	-110.536	-4.18		8.855
11.6089	-4.85378	974.893	1627.41	-206.737	-34.1661		-9.15428	75.5542	337.323	566.56	-65.7642	6.33991		13.5275	40.7535	447.487	795.301	-90.7871	-17.152		3.44459	41.4861	486.341	871.097	-118.907	2.84354		14.5888	24.2689	1143.52	2069.07	-265.831	-23.7122		9.46588	25.0016	489.888	889.635	-104.252	-10.3088		2.55733	15.8435	555.624	1015.16	-111.129	-4.18403		8.855
11.6084	-5.95275	968.101	1618.37	-205.468	-33.8816		-8.85324	75.7373	329.442	552.16	-63.8923	5.71989		13.3776	40.3871	449.237	798.593	-91.2051	-17.1567		3.59452	41.1198	487.652	873.935	-119.287	2.83218		14.7393	24.2689	1141.55	2066.11	-265.399	-24.0242		9.46588	25.0016	490.325	890.455	-104.355	-10.3088		2.40681	15.6603	557.817	1019.63	-111.726	-3.87603		8.855
11.4567	-7.23488	961.313	1609.71	-204.204	-32.9803		-8.55221	75.5542	321.567	538.137	-62.097	5.09181		13.678	40.0208	450.768	801.476	-91.595	-17.4801		3.44459	40.7535	489.84	878.05	-119.885	2.82742		14.7393	24.2689	1139.8	2062.46	-264.985	-24.0242		9.46588	25.0016	490.762	891.274	-104.458	-10.3088		2.40681	15.6603	560.447	1024.19	-112.5	-3.87603		8.855
11.4555	-8.15069	954.745	1601.44	-203.026	-32.383		-8.25117	75.5542	313.911	524.519	-60.3915	4.46777		13.5275	39.6545	452.737	805.179	-92.1029	-17.1761		3.74503	40.5703	491.588	881.701	-120.363	2.50807		14.7393	24.4521	1137.39	2058.31	-264.378	-24.0202		9.46588	25.0016	491.199	892.094	-104.562	-10.3088		2.2563	15.4772	562.853	1028.71	-113.111	-3.56804		8.855
11.4543	-9.24966	948.616	1592.92	-201.953	-31.7897		-7.64969	75.5542	306.036	510.49	-58.5864	3.5284		13.377	39.2882	454.705	808.882	-92.6108	-16.8722		3.5951	40.204	493.559	885.408	-120.948	2.50331		14.8898	24.6352	1134.98	2054.16	-263.765	-24.3282		9.46588	24.8184	492.074	893.74	-104.768	-10.3128		2.2563	15.4772	565.482	1033.27	-113.809	-3.56804		8.855
11.1527	-10.3486	941.828	1584.25	-200.694	-30.8811		-7.19813	75.5542	298.815	497.689	-56.903	2.59233		13.5269	38.7387	456.674	812.591	-93.1089	-16.8876		3.5951	39.8377	495.744	889.885	-121.539	2.49525		15.0403	24.6352	1132.36	2049.24	-263.217	-24.6402		9.31536	24.8184	493.171	895.429	-105.071	-10.0008		2.25571	15.294	568.55	1038.66	-114.686	-3.26334		8.855
11.001	-11.4476	935.918	1576.14	-199.716	-29.9758		-7.04703	75.5542	291.378	484.48	-55.2158	1.97158		13.5269	38.3724	458.867	817.068	-93.702	-16.8956		3.59452	39.6545	497.932	893.994	-122.132	2.79995		14.8904	24.8184	1129.28	2043.85	-262.42	-24.6329		9.31536	24.6352	494.046	897.075	-105.277	-10.0048		2.10519	15.1108	571.175	1043.59	-115.387	-2.95535		9.00493
10.8493	-12.5466	929.131	1567.47	-198.452	-29.0705		-6.74599	75.7373	284.157	471.673	-53.5373	1.35157		13.6769	37.8229	461.055	821.188	-94.2899	-16.911		3.74503	39.2882	500.124	898.836	-122.795	2.47986		15.0403	25.0016	1125.57	2037.61	-261.574	-24.6321		9.31536	24.6352	495.357	899.534	-105.587	-10.0048		2.10519	15.1108	573.801	1048.51	-116.083	-2.95535		9.00493
10.2472	-13.6455	923.219	1559.35	-197.412	-27.8466		-6.29503	75.5542	277.594	460.109	-52.047	0.720191		13.5263	37.4566	463.901	826.168	-95.0056	-16.607		3.74503	38.9218	502.314	902.955	-123.464	2.4718		15.0403	25.1847	1122.07	2031.04	-260.824	-24.6281		9.31536	24.6352	496.676	902.359	-105.974	-10.0048		2.10519	14.9277	576.213	1053.39	-116.765	-2.95938		9.00493
10.0961	-14.5613	917.307	1551.23	-196.358	-27.246		-6.14392	75.5542	271.034	448.177	-50.5677	0.0994433		13.5263	37.0902	465.876	830.236	-95.5852	-16.6151		3.89496	38.5555	505.159	908.301	-124.245	2.46045		15.0403	25.1847	1118.35	2024.44	-259.906	-24.6281		9.31536	24.4521	497.988	904.824	-106.284	-10.0088		1.95467	14.7445	579.281	1058.78	-117.647	-2.65139		9.00493
9.79451	-15.6603	911.395	1543.11	-195.308	-26.3374		-5.84347	75.371	264.69	437.025	-49.1721	-0.219908		13.5257	36.5407	468.502	835.177	-96.2813	-16.3185		4.04548	38.1892	507.563	913.19	-124.922	2.14036		15.0409	25.551	1113.98	2016.59	-258.948	-24.9288		9.16484	24.4521	499.959	908.153	-106.793	-9.69681		1.65423	14.7445	582.566	1064.57	-118.547	-2.33606		9.00493
9.79334	-16.5761	904.833	1534.12	-194.132	-25.7401		-5.54244	75.371	258.781	426.684	-47.8034	-0.843954		13.5257	35.9913	471.125	840.114	-96.901	-16.3305		4.19541	37.6397	510.628	918.954	-125.792	2.12498		15.1908	25.7342	1109.17	2007.93	-257.882	-24.9281		9.16484	24.2689	501.708	911.438	-107.206	-9.70084		1.65364	14.5613	585.191	1069.5	-119.244	-2.03137		9.00493
9.64223	-17.6751	899.149	1525.69	-193.246	-25.1436		-5.2414	75.1878	252.878	415.989	-46.5123	-1.47203		13.3752	35.6249	473.97	845.461	-97.6918	-16.0266		4.19541	37.0902	513.473	924.306	-126.578	2.11289		15.0403	25.9174	1104.13	1999.23	-256.735	-24.612		9.01433	24.2689	503.458	914.718	-107.624	-9.38882		1.65364	14.7445	587.604	1074.37	-119.926	-2.02734		9.00493
9.49113	-18.4077	892.795	1517.1	-192.01	-24.5389		-5.09089	75.1878	247.41	406.105	-45.2531	-1.78405		13.3752	35.0754	476.596	850.401	-98.3879	-16.0387		3.89496	36.5407	516.315	930.021	-127.373	2.41612		14.8904	26.1005	1098.66	1989.33	-255.408	-24.6047		9.16426	24.0858	505.866	918.872	-108.227	-9.39615		1.65305	14.5613	590.458	1079.71	-120.79	-1.72264		9.00493
9.34002	-19.1404	886.674	1508.56	-190.943	-23.9343		-4.94037	75.1878	241.944	396.224	-44.0702	-2.09608		13.2247	34.7091	479.221	855.336	-99.0889	-15.7347		4.19541	36.1744	518.944	935.684	-128.134	2.09274		14.8898	26.2837	1092.76	1978.99	-254.127	-24.2919		9.01374	23.9026	508.059	923.342	-108.825	-9.08815		1.50253	14.3782	593.963	1085.92	-121.775	-1.41465		9.00493
9.18892	-19.873	880.545	1499.66	-189.8	-23.3297		-4.78985	75.0047	236.91	387.528	-42.9131	-2.41213		12.9237	34.1596	481.852	860.638	-99.795	-15.1228		3.89496	35.6249	522.233	942.22	-129.11	2.39597		14.7393	26.4669	1086.85	1968.28	-252.85	-23.9759		9.01374	23.7194	510.688	927.908	-109.522	-9.09218		1.2015	14.3782	596.808	1091.26	-122.571	-0.790604		9.00493
9.03781	-20.4225	874.417	1490.75	-188.657	-22.721		-4.48882	75.0047	232.103	378.517	-41.9197	-3.03618		12.7732	33.6102	484.695	865.987	-100.509	-14.8228		3.89496	35.0754	525.512	948.755	-129.998	2.38389		14.5888	26.65	1080.07	1956.29	-251.29	-23.6598		8.71329	23.5363	513.094	932.426	-110.138	-8.78089		1.2015	14.5613	599.003	1095.72	-123.24	-0.786574		9.00493
8.88671	-20.972	868.289	1481.84	-187.514	-22.1124		-4.3383	75.0047	227.729	370.684	-40.9568	-3.3482		12.9231	33.0607	487.54	871.339	-101.29	-14.8382		3.89496	34.526	528.571	954.879	-130.796	2.3718		14.7387	26.8332	1073.07	1943.9	-249.782	-23.6591		8.71329	23.3531	515.94	937.4	-110.849	-8.78492		1.20091	14.3782	601.858	1101.06	-124.104	-0.481879		9.00493
8.7356	-21.5215	862.601	1473.39	-186.475	-21.5037		-4.3383	75.0047	223.573	363.259	-40.0124	-3.3482		12.7726	32.5112	490.612	877.102	-102.173	-14.5383		3.89496	34.1596	531.415	961.312	-131.58	2.36374		14.2877	27.0163	1066.07	1931.51	-248.218	-23.0277		8.56277	23.3531	518.783	942.731	-111.563	-8.4729		0.899877	14.0119	605.372	1107.28	-125.172	0.134108		9.00493
8.5845	-22.071	856.476	1464.12	-185.333	-20.895		-4.18778	75.0047	219.637	356.246	-39.1529	-3.66022		12.6221	31.9617	493.883	883.268	-102.913	-14.2383		3.89496	33.6102	534.486	967.44	-132.532	2.35165		13.9867	27.1995	1058.41	1917.88	-246.532	-22.3996		8.56277	23.1699	522.067	948.525	-112.377	-8.47693		1.04981	13.8287	608.437	1113.03	-126.043	0.12678		9.00493
8.43339	-22.6205	851.006	1456.07	-184.308	-20.2864		-4.18778	75.1878	216.577	350.505	-38.5061	-3.65619		12.4715	31.5954	496.515	888.568	-103.69	-13.9344		3.89496	33.0607	537.985	974.387	-133.51	2.33956		13.8356	27.5658	1049.88	1902.97	-244.557	-21.7708		8.26174	22.9868	524.919	953.864	-113.175	-7.85691		1.04981	13.8287	610.856	1117.55	-126.879	0.12678		9.00493
8.13236	-22.9868	844.881	1446.79	-183.17	-19.6704		-4.03726	75.1878	213.296	344.72	-37.7634	-3.96822		12.321	31.0459	499.8	894.377	-104.585	-13.6344		3.89496	32.5112	541.264	980.922	-134.397	2.32747		13.5346	27.5658	1041.57	1888.49	-242.755	-21.1468		8.11122	22.8036	528.423	960.07	-114.083	-7.54892		1.04922	13.8287	613.496	1122.12	-127.731	0.435504		9.00493
7.98125	-23.5363	839.194	1437.98	-182.057	-19.0617		-4.03726	75.371	211.111	340.618	-37.3232	-3.96419		12.02	30.6796	503.516	900.636	-105.512	-13.0185		3.89496	31.7785	544.108	987.367	-135.181	2.31135		13.2341	27.749	1032.83	1872.82	-240.848	-20.8274		7.9607	22.6205	531.701	966.223	-114.825	-7.24092		0.898702	13.6455	616.56	1127.87	-128.611	0.743498		8.85441
7.98067	-23.9026	833.94	1429.61	-181.041	-18.7611		-3.88674	75.371	209.144	336.93	-36.8917	-4.27621		12.0194	30.1301	506.358	906.351	-106.297	-12.7218		4.04489	31.2291	547.829	994.362	-136.245	2.29597		12.9331	28.1153	1024.29	1857.19	-238.956	-20.1953		7.96012	22.4373	534.982	972.38	-115.638	-6.93623		0.748185	13.6455	619.191	1132.43	-129.39	1.05552		9.00493
7.82956	-24.2689	828.255	1420.79	-180.004	-18.1484		-3.88674	75.371	207.392	334.013	-36.4772	-4.27621		11.7184	29.5806	509.65	912.525	-107.274	-12.1099		4.19541	30.6796	551.328	1001.31	-137.218	1.97185		12.4821	28.4816	1014.66	1840.23	-236.77	-19.5599		7.8096	22.2541	538.489	978.947	-116.547	-6.62823		0.747598	13.4624	622.041	1137.41	-130.253	1.36022		9.00493
7.52853	-24.4521	822.786	1412.37	-178.908	-17.5284		-3.88674	75.371	206.518	332.374	-36.2706	-4.27621		11.4179	29.2143	512.713	918.28	-108.083	-11.8026		4.19541	30.1301	554.834	1008.25	-138.197	1.95977		12.0306	28.6648	1004.6	1822.1	-234.559	-18.6198		7.65908	22.071	542.203	985.562	-117.468	-6.32024		0.59708	13.4624	624.46	1141.93	-131.095	1.67224		9.00493
7.37742	-24.6352	817.753	1404.04	-177.912	-16.9116		-3.88674	75.371	206.3	331.965	-36.2571	-4.27621		11.4173	28.6648	515.56	923.635	-108.945	-11.506		4.04489	29.7638	558.12	1015.15	-139.167	2.26373		11.579	28.848	994.539	1804.33	-232.271	-17.6797		7.65908	21.8878	545.923	992.177	-118.385	-6.32427		0.59708	13.4624	627.31	1146.91	-131.958	1.67224		8.85441
7.2269	-24.6352	812.722	1396.43	-176.915	-16.5996		-3.88674	75.371	206.518	332.374	-36.2706	-4.27621		11.1169	28.1153	518.845	929.445	-109.845	-11.2027		4.19483	29.0311	561.624	1022.46	-140.14	2.24431		11.1274	29.3974	984.255	1785.41	-229.97	-16.7316		7.65849	21.8878	549.87	999.561	-119.469	-6.01555		0.446562	13.2792	629.5	1151.02	-132.632	1.98023		9.00493
7.0758	-24.8184	807.913	1388.88	-176.009	-15.9829		-3.88674	75.371	207.392	334.013	-36.4772	-4.27621		10.9658	27.749	521.908	935.199	-110.65	-10.59		3.74386	28.2985	565.555	1029.87	-141.235	2.85554		10.6765	29.7638	973.318	1766	-227.551	-16.0962		7.35805	21.3383	553.588	1006.55	-120.395	-5.71231		0.295457	13.2792	631.919	1155.54	-133.474	2.60098		9.00493
7.07521	-24.8184	803.534	1381.78	-175.125	-15.6742		-3.88674	75.1878	209.362	337.344	-36.9052	-4.28024		10.8147	27.3827	525.2	941.368	-111.621	-9.97735		3.59393	27.749	568.612	1036.36	-142.037	2.84675		10.3749	29.9469	962.597	1746.27	-225.141	-15.1594		7.35805	21.3383	557.519	1013.57	-121.324	-5.71231		0.29487	13.2792	634.549	1160.1	-134.248	2.90971		8.85441
6.77418	-24.8184	799.821	1375.9	-174.445	-15.0501		-3.88674	75.1878	211.766	341.852	-37.4351	-4.28024		10.3637	26.8332	528.482	947.54	-112.525	-9.36209		3.89438	27.0163	571.9	1042.9	-142.993	2.51531		9.9233	29.9469	951.225	1725.69	-222.62	-14.2233		7.20694	21.1552	561.464	1020.95	-122.337	-5.09559		0.144353	13.0961	636.957	1163.9	-135.012	3.2177		8.85441
6.77359	-24.8184	795.878	1369.62	-173.588	-14.7414		-3.88674	75.0047	214.175	346.727	-37.9654	-4.28427		10.5136	26.4669	531.327	952.886	-113.306	-9.37345		4.04431	26.2837	575.409	1049.86	-144.043	2.49589		9.62227	30.3132	939.407	1704.27	-219.913	-13.5912		7.05642	20.972	565.188	1028.3	-123.334	-4.7876		-0.00616508	13.4624	639.147	1168	-135.686	3.53778		9.15486
6.62307	-25.0016	792.595	1364.2	-172.931	-14.4334		-3.88674	75.0047	217.889	353.691	-38.729	-4.28427		10.212	25.9174	534.177	958.6	-114.102	-8.45277		4.04372	25.551	578.908	1056.81	-145.021	2.7885		9.32123	30.6796	927.816	1683.26	-217.298	-12.9591		6.90591	20.7888	569.564	1036.14	-124.373	-4.47961		-0.156683	13.2792	641.342	1171.75	-136.438	3.84578		9.00435
6.47255	-25.0016	789.976	1360.01	-172.467	-14.1214		-3.88674	74.8215	222.263	361.53	-39.6869	-4.2883		9.76104	25.551	537.459	964.766	-115.006	-7.83348		4.04372	24.8184	582.18	1062.98	-145.833	2.77238		8.71916	30.6796	915.572	1661.04	-214.652	-11.711		6.75539	20.4225	573.504	1043.17	-125.386	-4.17564		-0.156683	13.2792	642.882	1174.99	-136.99	3.84578		9.00435
6.62248	-24.8184	787.349	1355.82	-171.916	-14.1207		-3.88674	74.4552	227.289	370.965	-40.7604	-4.29636		9.60994	25.1847	540.096	969.706	-115.861	-7.22079		4.04372	24.4521	585.248	1069.47	-146.784	2.76432		8.41813	30.8627	903.093	1638.76	-211.75	-11.0829		6.60487	20.2394	577.228	1050.51	-126.383	-3.86765		-0.00675223	13.6455	644.638	1177.9	-137.553	3.85054		9.00435
6.47197	-24.8184	785.379	1352.49	-171.493	-13.8086		-3.73623	74.272	232.533	380.803	-41.8424	-4.61241		9.3089	25.0016	543.159	975.455	-116.67	-6.60078		3.8932	23.9026	588.095	1075.55	-147.573	3.06426		8.26761	31.0459	890.843	1616.17	-209.013	-10.7669		6.45435	19.873	581.606	1058.36	-127.499	-3.56369		-0.307788	13.6455	646.4	1181.19	-138.206	4.47458		9.00435
6.32145	-24.8184	783.846	1349.99	-171.174	-13.4966		-3.73623	73.9057	238.436	391.515	-43.1237	-4.62047		9.1578	24.6352	545.791	980.754	-117.448	-5.98809		3.8932	23.3531	590.934	1081.62	-148.357	3.05217		8.11592	31.2291	877.723	1593.02	-206.068	-9.83335		6.45376	19.6899	585.759	1066.16	-128.442	-3.25899		-0.458892	13.8287	648.146	1184.11	-138.7	5.09936		9.00435
6.32145	-24.8184	782.973	1348.35	-171.043	-13.4966		-3.58571	73.7226	244.559	403.354	-44.4127	-4.93652		8.85676	24.0858	548.867	986.524	-118.488	-5.37613		3.74269	22.8036	594.213	1088.16	-149.25	3.3521		7.66437	31.4122	865.255	1570.74	-203.249	-8.89326		6.45376	19.5067	589.924	1073.95	-129.539	-3.26302		-0.458892	13.8287	649.681	1186.98	-139.252	5.09936		9.00435
6.32145	-24.8184	782.096	1347.07	-170.835	-13.4966		-3.43578	73.3562	251.114	415.658	-45.8046	-4.94788		8.55514	23.9026	551.931	992.276	-119.373	-4.44739		3.74269	22.071	596.834	1093.83	-150.019	3.33598		7.21281	31.7785	851.692	1546.4	-200.134	-7.94913		6.30325	19.3236	594.526	1081.85	-130.822	-2.95503		-0.45948	14.0119	651	1189.08	-139.716	5.41211		9.00435
6.32145	-24.8184	782.096	1347.07	-170.835	-13.4966		-3.43519	72.9899	258.547	429.238	-47.4093	-5.26466		8.25411	23.7194	554.339	996.796	-120.065	-3.82737		3.59217	21.3383	599.676	1099.56	-150.809	3.63189		7.06171	31.9617	838.349	1522.48	-197.099	-7.32435		6.15273	18.9572	598.898	1090.06	-131.86	-2.65106		-0.610584	14.0119	652.762	1192.37	-140.365	6.03286		9.00435
6.32145	-24.8184	782.096	1347.07	-170.835	-13.4966		-3.28467	72.6236	265.758	442.769	-48.9181	-5.58474		7.95307	23.3531	557.407	1002.19	-120.952	-3.21138		3.59217	20.972	602.296	1105.22	-151.502	3.62383		6.76067	31.9617	825.005	1498.57	-194.069	-6.7003		6.00221	18.9572	602.836	1097.45	-132.871	-2.33904		-0.911033	13.8287	653.855	1194.79	-140.746	6.34415		9.00435
6.32145	-24.8184	782.973	1348.35	-171.043	-13.4966		-2.98423	72.0741	272.975	456.672	-50.4985	-5.91216		7.5021	22.9868	560.257	1007.18	-121.83	-2.5921		3.59217	20.4225	605.147	1110.93	-152.365	3.61174		6.15919	32.1449	812.093	1475.11	-191.076	-5.75691		6.15214	18.9572	606.563	1104.42	-133.86	-2.34234		-1.06155	14.0119	654.953	1196.85	-141.2	6.66021		9.00435
6.32145	-24.8184	783.628	1349.58	-171.16	-13.4966		-2.83371	71.7078	280.622	471.023	-52.1106	-6.23224		7.20107	22.8036	562.882	1012.11	-122.536	-1.97208		3.44165	19.873	607.989	1116.65	-153.154	3.91168		6.1586	32.1449	798.532	1450.78	-188.022	-5.44818		6.00162	18.7741	610.51	1111.81	-134.948	-2.03434		-1.06214	13.8287	655.84	1198.5	-141.637	6.9649		9.00435
6.47197	-24.8184	785.161	1352.09	-171.48	-13.8086		-2.98364	71.1583	287.833	484.56	-53.6291	-6.24103		7.20048	22.4373	565.083	1016.23	-123.359	-1.67142		3.29113	19.3236	610.618	1122.32	-153.931	4.21161		5.85698	32.328	785.629	1427.32	-185.097	-4.51138		5.55066	18.4077	614.887	1119.66	-136.074	-1.41506		-1.36317	13.8287	656.723	1200.51	-142.006	7.58895		9.00435
6.47197	-24.8184	786.694	1354.59	-171.804	-13.8086		-2.83312	70.6088	295.48	498.918	-55.2411	-6.56514		6.74952	22.071	567.491	1020.76	-124.056	-1.05213		3.29113	18.9572	613.24	1127.61	-154.626	4.20355		5.2555	32.328	772.497	1403.45	-182.013	-3.57201		5.55007	18.4077	619.036	1127.09	-137.016	-1.10633		-1.36317	13.8287	658.044	1202.62	-142.546	7.58895		9.00435
6.62248	-25.0016	788.881	1358.33	-172.241	-14.1247		-2.53267	70.0593	302.91	512.867	-56.8348	-6.89255		6.599	21.8878	569.681	1024.87	-124.73	-0.744137		3.14061	18.4077	615.426	1132.1	-155.222	4.50349		5.10498	32.5112	759.371	1379.94	-178.992	-3.25596		5.55007	18.4077	622.323	1133.6	-137.906	-1.10633		-1.36317	13.8287	658.699	1204.21	-142.814	7.58895		9.00435
6.47255	-25.0016	790.631	1361.24	-172.584	-14.1214		-2.38215	69.5098	310.121	526.404	-58.3436	-7.21666		6.14745	21.7047	572.312	1029.44	-125.519	0.187903		2.84017	17.6751	617.611	1136.59	-155.823	4.80269		4.80335	32.5112	746.469	1356.49	-176.067	-2.32319		5.55007	18.4077	625.613	1139.76	-138.797	-1.10633		-1.51369	14.0119	658.927	1204.99	-143.062	7.905		9.00435
6.62307	-25.1847	793.25	1365.44	-173.047	-14.4374		-2.23164	68.9603	317.336	539.582	-59.9299	-7.54077		5.99634	21.5215	574.719	1033.96	-126.206	0.804621		2.9901	17.3088	619.802	1141.43	-156.487	4.79133		4.35239	32.328	734.003	1333.85	-173.249	-1.69987		5.55007	18.0414	629.773	1147.2	-139.894	-1.11439		-1.6648	14.0119	659.808	1206.27	-143.427	8.52575		9.00435
6.62307	-25.1847	795.657	1369.58	-173.579	-14.4374		-2.08112	68.4109	324.116	552.665	-61.4119	-7.86489		5.84582	21.1552	576.482	1037.26	-126.855	1.10858		2.83958	16.9424	621.55	1145.09	-156.98	5.0953		4.20187	32.5112	721.089	1310.39	-170.165	-1.38382		5.39955	17.8583	633.484	1153.81	-140.738	-0.8064		-1.96524	14.195	659.814	1207	-143.589	8.8451		9.00435
6.77359	-25.3679	798.503	1374.19	-174.133	-14.7535		-2.08112	67.8614	330.671	564.974	-62.8087	-7.87697		5.69472	21.1552	578.676	1041.73	-127.529	1.72933		2.83958	16.5761	623.303	1149.1	-157.468	5.08724		4.05077	32.5112	708.405	1287.34	-167.324	-0.763074		5.55007	17.8583	636.553	1159.92	-141.609	-1.11842		-1.96583	14.195	660.255	1207.82	-143.845	9.15382		9.00435
6.92411	-25.3679	801.127	1378.74	-174.673	-15.0655		-1.9306	67.3119	336.789	576.463	-64.0974	-8.20109		5.39368	20.7888	580.424	1045.39	-128.027	2.34532		2.68906	16.0266	625.712	1153.64	-158.232	5.38717		3.44928	32.328	696.58	1265.58	-164.55	0.172265		5.55007	17.8583	640.066	1166.12	-142.591	-1.11842		-1.96583	14.195	660.478	1208.24	-144.087	9.15382		9.00435
6.77418	-25.3679	804.183	1383.75	-175.249	-15.0622		-1.78008	66.7624	342.47	587.133	-65.2828	-8.5252		5.24258	20.4225	582.4	1048.73	-128.689	2.95801		2.53913	15.6603	627.678	1157.71	-158.739	5.38241		3.14825	32.1449	684.103	1242.94	-161.574	0.792281		5.55007	17.6751	643.129	1171.87	-143.39	-1.12245		-2.11576	14.3782	660.928	1209.07	-144.426	9.16115		9.00435
6.92469	-25.551	807.248	1388.76	-175.894	-15.3783		-1.78008	66.2129	347.715	597.706	-66.3688	-8.53729		5.09206	20.2394	584.16	1052.02	-129.261	3.266		2.38861	15.1108	629.201	1161.32	-159.064	5.68234		2.84721	32.1449	672.075	1221.12	-158.855	1.41633		5.24904	17.3088	646.414	1177.67	-144.29	-0.506465		-2.26687	14.3782	661.369	1209.89	-144.686	9.7819		9.00435
7.07521	-25.551	809.871	1393.31	-176.357	-15.6903		-1.62957	65.6634	352.741	607.148	-67.4373	-8.8614		4.79102	20.0562	585.476	1054.5	-129.733	3.88602		2.38861	14.7445	630.515	1163.79	-159.451	5.67429		2.39566	31.9617	660.915	1200.59	-156.271	2.34837		5.24904	17.3088	649.264	1183.37	-145.077	-0.506465		-2.41738	14.3782	661.808	1210.72	-144.871	10.0939		9.00435
7.07521	-25.7342	812.932	1397.97	-177.006	-15.6943		-1.47905	65.114	357.55	616.181	-68.4924	-9.18551		4.48999	19.873	587.015	1057.74	-130.296	4.50604		2.38861	14.3782	631.835	1166.63	-159.913	5.66623		2.09462	31.9617	649.752	1180.04	-153.606	2.97241		5.24904	17.1256	652.551	1189.17	-146.043	-0.510495		-2.41738	14.5613	661.812	1210.72	-145.023	10.098		9.00435
7.22573	-25.7342	815.775	1402.93	-177.56	-16.0064		-1.47905	64.5645	362.138	624.803	-69.4626	-9.1976		4.33947	19.6899	588.331	1060.21	-130.763	4.81403		1.93765	14.0119	633.363	1169.88	-160.326	6.28551		2.09404	31.9617	638.156	1159.41	-150.903	3.28114		5.24904	16.9424	655.397	1194.14	-146.754	-0.514524		-2.41797	14.5613	661.825	1210.73	-145.254	10.4067		9.00435
7.22573	-25.7342	818.402	1407.12	-178.105	-16.0064		-1.32853	64.1981	365.859	632.143	-70.2978	-9.51768		4.33888	19.5067	589.864	1063.1	-131.239	5.11872		2.08758	13.8287	634.668	1172.34	-160.63	6.27818		1.64307	31.9617	627.432	1139.68	-148.346	3.90848		5.24845	16.9424	658.023	1199.07	-147.45	-0.2058		-2.56849	14.5613	662.045	1211.14	-145.349	10.7187		9.00435
7.22573	-25.9174	821.245	1412.09	-178.664	-16.0104		-1.32853	63.6487	369.792	639.537	-71.1512	-9.52977		4.18837	19.5067	590.96	1065.15	-131.617	5.43075		1.93706	13.4624	635.321	1173.95	-160.827	6.58215		1.34204	31.7785	616.713	1120.33	-145.86	4.5285		5.09852	16.393	661.09	1204.47	-148.332	-0.21459		-2.56849	14.7445	662.042	1210.77	-145.425	10.7227		9.00435
7.22632	-25.9174	823.65	1416.23	-179.119	-16.3191		-1.32853	63.0992	373.289	646.11	-71.9013	-9.54186		4.03785	19.3236	592.275	1067.62	-132.084	5.73874		1.93706	13.2792	635.762	1175.5	-161.005	6.57812		1.041	31.7785	606.645	1101.83	-143.492	5.15255		5.09852	16.393	663.496	1208.98	-148.938	-0.21459		-2.56849	14.7445	661.833	1210.73	-145.564	10.7227		9.00435
7.22632	-25.9174	825.838	1419.96	-179.56	-16.3191		-1.32853	62.7329	376.13	651.45	-72.5345	-9.54992		4.03726	19.1404	593.594	1069.73	-132.548	6.04344		1.63661	13.0961	637.066	1177.97	-161.323	6.88941		0.890482	31.5954	596.364	1083.3	-141.105	5.46054		5.09852	16.2098	665.907	1213.14	-149.622	-0.218619		-2.71901	14.9277	661.835	1210.73	-145.645	11.0388		9.00435
7.22632	-25.9174	828.679	1424.2	-180.119	-16.3191		-1.17801	62.1834	378.749	656.746	-73.0719	-9.87403		3.88674	19.1404	594.477	1071.74	-132.912	6.35546		1.48609	12.7297	637.723	1179.21	-161.521	7.19337		0.589447	31.5954	586.733	1065.63	-138.839	6.08459		5.09793	16.2098	668.542	1218.06	-150.396	0.0901053		-2.86952	14.9277	661.619	1210.33	-145.713	11.3508		9.00435
7.37683	-26.1005	830.866	1427.94	-180.556	-16.6352		-1.17801	61.817	381.153	661.266	-73.6019	-9.88209		3.73623	19.1404	595.353	1073.38	-133.2	6.66748		1.48609	12.5466	638.154	1180.77	-161.622	7.18935		0.438929	31.5954	577.112	1047.96	-136.647	6.39661		4.94741	16.0266	671.172	1222.63	-151.175	0.398099		-2.86952	15.1108	661.62	1210.32	-145.789	11.3548		8.85383
7.37683	-26.1005	832.835	1431.26	-180.907	-16.6352		-1.17801	61.4507	383.337	665.373	-74.042	-9.89015		3.88616	18.9572	596.231	1075.04	-133.554	6.66015		1.48609	12.3634	638.811	1182	-161.815	7.18532		-0.0120366	31.5954	568.359	1031.56	-134.594	7.02395		4.64697	15.6603	673.141	1226.33	-151.687	0.705361		-2.71959	15.294	661.185	1209.5	-145.757	11.3556		9.00435
7.22632	-26.1005	834.804	1434.59	-181.34	-16.3231		-1.17801	60.9012	385.091	669.032	-74.4555	-9.90224		3.73564	18.7741	597.327	1077.1	-133.932	6.96815		1.48609	12.1802	639.474	1183.61	-162.085	7.18129		-0.162554	31.5954	559.383	1015.11	-132.44	7.33598		4.94741	15.8435	675.112	1230.02	-152.257	0.394069		-2.87011	15.294	660.969	1209.1	-145.825	11.6676		9.00435
7.22632	-26.1005	836.555	1437.5	-181.678	-16.3231		-1.17801	60.5349	386.618	672.275	-74.7777	-9.91029		3.58512	18.7741	597.766	1077.92	-134.116	7.28017		1.48609	11.9971	639.691	1184.39	-162.173	7.17726		-0.313072	31.7785	550.632	998.715	-130.454	7.65203		5.09734	15.6603	676.872	1233.31	-152.819	0.386741		-2.87011	15.294	660.971	1209.1	-145.901	11.6676		8.85383
7.22632	-26.1005	838.087	1440.01	-182.003	-16.3231		-1.17801	60.3518	387.929	674.74	-75.0875	-9.91432		3.58453	18.7741	598.212	1079.11	-134.372	7.5889		1.33616	11.9971	640.119	1185.2	-162.204	7.18055		-0.46359	31.7785	542.54	983.911	-128.585	7.96405		4.94683	15.4772	678.623	1236.6	-153.314	0.694735		-3.02063	15.4772	660.536	1208.28	-145.879	11.9836		8.85383
7.22632	-26.1005	839.615	1442.87	-182.25	-16.3231		-1.17801	59.9854	389.022	676.8	-75.3076	-9.92238		3.4346	18.5909	599.088	1080.76	-134.66	7.58816		1.18565	11.8139	640.115	1185.57	-162.207	7.48855		-0.764625	31.7785	534.231	968.7	-126.707	8.5881		4.7969	15.294	680.376	1239.89	-153.884	0.694004		-3.02063	15.4772	660.54	1207.92	-145.957	11.9836		8.85383
7.22632	-26.1005	840.923	1444.6	-182.485	-16.3231		-1.17801	59.6191	390.334	679.272	-75.6175	-9.93044		3.43402	18.5909	599.31	1081.17	-134.826	7.89689		1.33558	11.6308	640.341	1186.35	-162.369	7.48122		-0.764625	31.9617	526.57	954.345	-124.86	8.59213		4.7969	15.294	681.47	1241.95	-154.181	0.694004		-3.02063	15.294	660.325	1207.52	-146.02	11.9796		8.85383
7.22632	-26.1005	842.456	1447.11	-182.809	-16.3231		-1.17801	59.4359	391.208	680.917	-75.8241	-9.93447		3.43402	18.5909	599.536	1081.95	-134.993	7.89689		1.33558	11.6308	640.561	1186.77	-162.459	7.48122		-1.06566	32.1449	518.915	940.356	-123.099	9.2202		4.94683	15.1108	682.57	1244.37	-154.549	0.686676		-3.02063	15.4772	659.884	1207.06	-145.915	11.9836		8.85383
7.22632	-26.1005	843.329	1448.74	-182.94	-16.3231		-1.17801	59.2528	391.863	682.152	-75.9409	-9.9385		3.2835	18.5909	600.188	1082.82	-135.19	8.20891		1.33558	11.4476	640.771	1187.18	-162.471	7.47719		-1.36611	32.328	511.698	927.186	-121.441	9.53956		4.7969	15.1108	683.884	1246.83	-154.94	0.689974		-3.17115	15.4772	659.449	1206.24	-145.893	12.2957		9.00435
7.22632	-26.1005	844.206	1450.02	-183.147	-16.3231		-1.17801	59.0696	392.297	683.34	-76.043	-9.94253		3.2835	18.5909	600.414	1083.6	-135.357	8.20891		1.18506	11.4476	640.771	1187.18	-162.476	7.78921		-1.51663	32.5112	504.474	913.652	-119.702	9.85561		4.79631	15.1108	684.547	1248.43	-155.21	0.998699		-3.17115	15.4772	659.454	1205.88	-145.97	12.2957		8.85383
7.22632	-26.1005	845.302	1451.71	-183.369	-16.3231		-1.17801	58.8865	392.735	684.166	-76.1462	-9.94656		3.2835	18.5909	600.416	1083.6	-135.433	8.20891		1.18506	11.2644	640.991	1187.6	-162.565	7.78518		-1.66714	32.6943	497.917	901.351	-118.233	10.1717		4.79631	14.9277	685.642	1250.48	-155.506	0.994669		-3.17115	15.4772	659.236	1205.47	-145.957	12.2957		8.85383
7.22632	-26.1005	845.737	1452.52	-183.396	-16.3231		-1.0275	58.7033	392.952	684.58	-76.1549	-10.2626		3.13298	18.5909	600.855	1084.42	-135.618	8.52094		1.18506	11.0813	640.768	1187.56	-162.474	7.78115		-1.96759	32.8775	491.797	889.87	-116.873	10.491		4.79631	14.7445	686.737	1252.55	-155.879	0.99064		-3.17115	15.6603	659.018	1205.06	-145.943	12.2997		8.85383
7.0758	-25.9174	846.392	1453.74	-183.517	-16.0071		-1.0275	58.7033	393.172	684.992	-76.2447	-10.2626		3.13298	18.5909	601.075	1084.83	-135.707	8.52094		1.18506	11.0813	640.55	1187.15	-162.461	7.78115		-1.96759	33.0607	485.672	878.748	-115.426	10.495		4.64579	14.7445	687.394	1253.78	-156.077	1.30266		-3.17115	15.6603	658.801	1204.65	-145.93	12.2997		8.85383
7.0758	-25.9174	847.052	1454.61	-183.712	-16.0071		-1.0275	58.5201	393.39	685.406	-76.2582	-10.2666		3.28291	18.5909	601.076	1084.84	-135.779	8.51764		1.18506	11.0813	640.55	1187.15	-162.461	7.78115		-2.11811	33.2438	480.42	868.542	-114.191	10.8111		4.64579	14.7445	687.833	1254.6	-156.256	1.30266		-3.17115	15.6603	658.583	1204.24	-145.916	12.2997		8.85383
7.0758	-25.9174	847.27	1455.02	-183.725	-16.0071		-1.0275	58.5201	393.609	685.818	-76.348	-10.2666		3.28291	18.5909	601.296	1085.25	-135.869	8.51764		1.18506	11.0813	640.334	1187.46	-162.446	7.78115		-2.11811	33.427	475.17	859.06	-112.95	10.8151		4.64579	14.7445	688.492	1255.84	-156.526	1.30266		-3.32166	15.6603	658.365	1203.83	-145.908	12.6117		8.85383
7.0758	-25.9174	847.487	1455.43	-183.739	-16.0071		-1.0275	58.5201	393.609	685.818	-76.348	-10.2666		3.28291	18.5909	601.296	1085.25	-135.869	8.51764		1.18506	10.8981	640.116	1187.06	-162.433	7.77713		-2.41856	33.427	470.58	850.453	-111.913	11.1304		4.64579	14.5613	688.936	1257.03	-156.706	1.29863		-3.32166	15.6603	658.365	1203.83	-145.908	12.6117		9.00376
6.92528	-25.9174	847.705	1455.84	-183.757	-15.6951		-1.0275	58.5201	393.609	685.818	-76.348	-10.2666		3.28291	18.4077	601.298	1085.26	-135.945	8.51361		1.18506	10.8981	640.116	1187.06	-162.433	7.77713		-2.41856	33.6102	466.209	842.252	-110.957	11.1345		4.64579	14.5613	689.811	1257.95	-156.989	1.29863		-3.32166	15.6603	657.934	1203.38	-145.881	12.6117		8.85383
6.92528	-25.9174	847.923	1456.25	-183.771	-15.6951		-1.0275	58.5201	393.609	685.818	-76.348	-10.2666		3.28291	18.4077	601.517	1085.67	-136.035	8.51361		1.18506	10.8981	640.116	1187.06	-162.433	7.77713		-2.56908	33.7933	462.493	835.278	-110.122	11.4505		4.64579	14.3782	690.037	1258.73	-157.156	1.2946		-3.32166	15.6603	657.934	1203.38	-145.881	12.6117		8.85383
6.92528	-25.9174	848.365	1456.71	-183.952	-15.6951		-1.17801	58.337	393.609	685.824	-76.3528	-9.95865		3.28291	18.4077	601.3	1085.26	-136.021	8.51361		1.18506	10.8981	640.116	1187.06	-162.433	7.77713		-2.56908	33.9765	459.214	829.125	-109.385	11.4546		4.64579	14.3782	690.038	1258.73	-157.232	1.2946		-3.32166	15.6603	657.934	1203.38	-145.881	12.6117		8.85383
6.92528	-25.9174	848.583	1457.12	-183.965	-15.6951		-1.17801	58.337	393.609	685.824	-76.3528	-9.95865		3.28291	18.4077	601.742	1085.72	-136.202	8.51361		1.18506	10.8981	639.679	1186.24	-162.33	7.77713		-2.56908	33.9765	456.373	823.798	-108.752	11.4546		4.64579	14.3782	690.478	1259.55	-157.412	1.2946		-3.32166	15.6603	657.934	1203.38	-145.881	12.6117		8.85383
6.92528	-25.9174	848.363	1456.7	-183.875	-15.6951		-1.17801	58.337	394.046	686.643	-76.4561	-9.95865		3.28291	18.4077	601.519	1085.67	-136.111	8.51361		1.18506	10.8981	639.679	1186.24	-162.33	7.77713		-2.71959	34.1596	453.959	819.282	-108.149	11.7706		4.64579	14.3782	690.478	1259.55	-157.412	1.2946		-3.32166	15.6603	657.934	1203.38	-145.881	12.6117		8.70331
6.77476	-25.9174	848.363	1456.7	-183.88	-15.383		-1.17801	58.1538	394.046	686.649	-76.4561	-9.96268		3.28291	18.4077	601.519	1085.67	-136.111	8.51361		1.18506	10.8981	639.679	1186.24	-162.33	7.77713		-2.71959	34.1596	451.773	815.182	-107.633	11.7706		4.64579	14.3782	690.257	1259.51	-157.397	1.2946		-3.32166	15.6603	657.934	1203.38	-145.881	12.6117		8.85383
6.77476	-25.7342	848.363	1456.7	-183.88	-15.379		-1.17801	57.9707	394.046	686.655	-76.4561	-9.96671		3.28291	18.4077	601.519	1085.67	-136.111	8.51361		1.18506	10.8981	639.679	1186.24	-162.33	7.77713		-2.71959	34.1596	450.461	812.723	-107.323	11.7706		4.79572	14.3782	690.259	1259.51	-157.468	1.29131		-3.32166	15.6603	657.934	1203.38	-145.881	12.6117		9.00376
6.77476	-25.7342	848.363	1456.7	-183.88	-15.379		-1.17801	57.7875	394.043	687.024	-76.4549	-9.97074		3.28291	18.4077	601.301	1085.27	-136.098	8.51361		1.18506	10.8981	639.679	1186.24	-162.33	7.77713		-2.71959	34.3428	449.369	810.669	-107.103	11.7746		4.79572	14.195	690.701	1259.98	-157.649	1.28728		-3.32166	15.6603	658.152	1203.79	-145.895	12.6117		8.70331
6.77476	-25.7342	848.363	1456.7	-183.88	-15.379		-1.17801	57.7875	394.043	687.024	-76.4549	-9.97074		3.28291	18.4077	601.519	1085.67	-136.111	8.51361		1.18506	10.8981	640.116	1187.06	-162.433	7.77713		-2.71959	34.3428	448.931	809.849	-106.999	11.7746		4.79572	14.195	690.48	1259.93	-157.635	1.28728		-3.17115	15.6603	658.152	1203.79	-145.89	12.2997		8.70331
6.77476	-25.7342	848.363	1456.7	-183.88	-15.379		-1.17801	57.6043	394.263	687.442	-76.5447	-9.97477		3.28291	18.4077	601.519	1085.67	-136.111	8.51361		1.18506	10.8981	640.116	1187.06	-162.433	7.77713		-2.71959	34.3428	448.494	809.029	-106.896	11.7746		4.79572	14.3782	690.48	1259.93	-157.635	1.29131		-3.17115	15.6603	658.37	1204.19	-145.903	12.2997		9.00376
6.77476	-25.7342	848.363	1456.7	-183.88	-15.379		-1.32853	57.4212	394.045	687.039	-76.5361	-9.66677		3.28291	18.4077	601.519	1085.67	-136.111	8.51361		1.18506	10.8981	640.116	1187.06	-162.433	7.77713		-2.71959	34.3428	448.931	809.849	-106.999	11.7746		4.79572	14.195	690.262	1259.53	-157.621	1.28728		-3.17115	15.6603	659.02	1205.06	-146.02	12.2997		8.85324
6.77476	-25.7342	848.363	1456.7	-183.88	-15.379		-1.32853	57.238	394.045	687.045	-76.5361	-9.6708		3.28291	18.4077	601.519	1085.67	-136.111	8.51361		1.18506	10.8981	640.334	1187.47	-162.446	7.77713		-2.71959	34.3428	449.369	810.669	-107.103	11.7746		4.79572	14.195	690.274	1259.53	-157.775	1.28728		-3.17115	15.6603	659.238	1205.47	-146.033	12.2997		8.85324
6.77476	-25.7342	848.363	1456.7	-183.88	-15.379		-1.32853	57.0548	393.824	687.006	-76.5213	-9.67483		3.28291	18.4077	601.737	1086.08	-136.125	8.51361		1.18506	10.8981	640.771	1188.29	-162.55	7.77713		-2.71959	34.1596	450.243	812.315	-107.309	11.7706		4.79572	14.195	690.274	1259.53	-157.775	1.28728		-3.17115	15.6603	659.455	1205.88	-146.047	12.2997		8.85324
6.77476	-25.7342	848.363	1456.7	-183.88	-15.379		-1.47905	56.8717	393.607	686.603	-76.5127	-9.36684		3.28291	18.4077	601.737	1086.08	-136.125	8.51361		1.18506	10.8981	640.771	1188.29	-162.55	7.77713		-2.71959	34.1596	451.336	814.363	-107.529	11.7706		4.79572	14.195	690.269	1259.17	-157.775	1.28728		-3.17115	15.4772	660.11	1207.11	-146.164	12.2957		8.85324
6.77476	-25.7342	848.363	1456.7	-183.88	-15.379		-1.47905	56.6885	393.389	686.201	-76.4992	-9.37087		3.28291	18.4077	601.955	1086.49	-136.138	8.51361		1.18506	10.8981	641.209	1189.11	-162.653	7.77713		-2.71959	33.9765	452.865	817.236	-107.853	11.7666		4.79572	14.195	690.269	1259.17	-157.775	1.28728		-3.17115	15.4772	660.328	1207.52	-146.177	12.2957		8.85324
6.77476	-25.7342	848.363	1456.7	-183.88	-15.379		-1.62957	56.5054	393.171	685.799	-76.4906	-9.06288		3.28291	18.4077	602.172	1086.9	-136.152	8.51361		1.18506	10.8981	641.649	1189.57	-162.758	7.77713		-2.56908	33.9765	454.401	820.469	-108.248	11.4546		4.79572	14.195	690.051	1258.76	-157.761	1.28728		-3.17115	15.4772	660.765	1208.34	-146.28	12.2957		8.85324
6.92469	-25.7342	847.926	1455.88	-183.772	-15.3823		-1.62957	56.3222	392.731	685.348	-76.3861	-9.06691		3.28291	18.4077	602.393	1086.94	-136.166	8.51361		1.18506	10.8981	642.086	1190.39	-162.861	7.77713		-2.56908	33.7933	456.15	823.755	-108.661	11.4505		4.79572	14.195	690.051	1258.76	-157.761	1.28728		-3.02063	15.4772	660.988	1209.11	-146.289	11.9836		8.85324
6.77418	-25.7342	847.926	1455.88	-183.777	-15.0703		-1.78008	56.139	392.513	684.945	-76.3775	-8.75891		3.28291	18.4077	602.611	1087.35	-136.18	8.51361		1.18506	10.8981	642.524	1191.21	-162.964	7.77713		-2.56908	33.7933	458.337	827.854	-109.177	11.4505		4.79572	14.195	690.058	1259.13	-157.838	1.28728		-3.02063	15.4772	661.643	1210.34	-146.406	11.9836		8.85324
6.77418	-25.7342	847.926	1455.88	-183.777	-15.0703		-1.78008	55.9559	392.078	684.135	-76.3505	-8.76294		3.28291	18.4077	603.046	1088.17	-136.207	8.51361		1.18506	11.0813	642.741	1191.61	-162.978	7.78115		-2.56908	33.6102	460.521	831.956	-109.618	11.4465		4.6452	14.195	689.84	1258.72	-157.829	1.5993		-3.02063	15.294	661.861	1210.75	-146.419	11.9796		8.85324
6.77418	-25.551	847.708	1455.46	-183.763	-15.0663		-1.9306	55.7727	391.423	682.913	-76.2386	-8.45495		3.43343	18.5909	603.264	1088.57	-136.215	8.20561		1.18506	11.0813	643.401	1192.48	-163.172	7.78115		-2.56908	33.427	462.707	836.061	-110.134	11.4425		4.6452	14.195	689.621	1258.31	-157.74	1.5993		-3.02063	15.294	662.516	1211.98	-146.536	11.9796		8.85324
6.77418	-25.551	847.489	1455.05	-183.674	-15.0663		-1.9306	55.7727	390.765	682.047	-76.1205	-8.45495		3.43343	18.5909	603.699	1089.39	-136.242	8.20561		1.03513	11.0813	643.838	1193.3	-163.28	7.78445		-2.56908	33.2438	465.112	840.575	-110.664	11.4384		4.6452	14.195	689.621	1258.31	-157.74	1.5993		-3.02063	15.294	662.951	1212.8	-146.563	11.9796		8.85324
6.77418	-25.551	847.271	1454.64	-183.66	-15.0663		-2.08112	55.5896	390.11	680.825	-76.0086	-8.14695		3.2835	18.4077	603.917	1089.8	-136.261	8.20488		1.03513	11.0813	644.493	1194.53	-163.397	7.78445		-2.41856	33.0607	467.516	845.089	-111.189	11.1224		4.6452	14.195	689.621	1258.31	-157.74	1.5993		-3.02063	15.294	663.606	1214.02	-146.68	11.9796		8.85324
6.62366	-25.3679	846.834	1453.82	-183.562	-14.7502		-2.08112	55.5896	389.457	679.6	-75.9681	-8.14695		3.43343	18.4077	604.353	1090.62	-136.283	8.20158		1.03513	11.0813	644.931	1195.35	-163.5	7.78445		-2.41856	32.8775	470.139	850.014	-111.809	11.1184		4.6452	14.195	689.621	1258.31	-157.74	1.5993		-3.02004	15.294	664.479	1215.66	-146.81	11.6709		8.85324
6.62366	-25.3679	846.174	1452.95	-183.367	-14.7502		-2.23164	55.4064	388.802	678.378	-75.8562	-7.83896		3.2835	18.4077	605.008	1091.85	-136.405	8.20488		1.03513	11.0813	645.591	1196.21	-163.695	7.78445		-2.41856	32.6943	472.33	854.481	-112.326	11.1143		4.6452	14.195	689.84	1258.72	-157.829	1.5993		-3.02004	15.1108	664.692	1216.43	-146.746	11.6669		8.85324
6.47314	-25.3679	845.736	1452.13	-183.269	-14.4382		-2.38215	55.4064	387.716	676.695	-75.7176	-7.52694		3.2835	18.4077	605.437	1092.3	-136.355	8.20488		1.18506	11.0813	646.246	1197.44	-163.806	7.78115		-2.26804	32.5112	474.734	858.994	-112.851	10.7983		4.6452	14.195	689.84	1258.72	-157.829	1.5993		-3.02004	15.1108	665.569	1217.71	-146.954	11.6669		8.85324
6.47314	-25.1847	845.519	1451.72	-183.255	-14.4341		-2.53209	55.2232	386.833	675.063	-75.5143	-7.52767		3.2835	18.4077	605.878	1093.48	-136.459	8.20488		1.03513	11.0813	646.902	1198.67	-164.004	7.78445		-2.26804	32.328	476.921	863.1	-113.367	10.7942		4.79572	14.195	690.058	1259.13	-157.838	1.28728		-3.02004	15.1108	666.224	1218.94	-147.071	11.6669		8.85324
6.47314	-25.1847	845.081	1450.9	-183.152	-14.4341		-2.6826	55.2232	385.961	673.426	-75.3889	-7.21565		3.43402	18.4077	606.314	1094.3	-136.481	7.89286		1.03513	11.0813	647.78	1199.95	-164.212	7.78445		-2.26804	32.1449	479.102	867.564	-113.806	10.7902		4.79572	14.195	690.058	1259.13	-157.838	1.28728		-2.86952	15.1108	666.879	1220.17	-147.183	11.3548		8.85324
6.32262	-25.0016	844.644	1450.07	-183.054	-14.1181		-2.6826	55.2232	385.088	671.79	-75.2586	-7.21565		3.43402	18.4077	606.962	1095.16	-136.521	7.89286		1.03513	11.0813	648.217	1200.77	-164.316	7.78445		-2.26804	31.9617	481.287	871.666	-114.246	10.7862		4.79572	14.195	690.276	1259.53	-157.851	1.28728		-2.86952	15.1108	667.315	1220.98	-147.21	11.3548		8.85324
6.32262	-25.0016	843.77	1448.43	-182.847	-14.1181		-2.83312	55.0401	383.996	669.748	-75.0435	-6.90765		3.43402	18.4077	607.617	1096.39	-136.638	7.89286		1.03513	11.0813	648.872	1202	-164.432	7.78445		-2.11752	31.5954	483.473	875.778	-114.758	10.4661		4.79572	14.195	690.276	1259.53	-157.851	1.28728		-2.86952	15.1108	667.97	1222.21	-147.327	11.3548		8.85324
6.32204	-24.8184	843.332	1447.6	-182.744	-13.8053		-2.98364	55.0401	382.683	667.654	-74.8135	-6.59563		3.58453	18.4077	608.053	1097.2	-136.66	7.58084		1.03513	11.0813	649.31	1202.82	-164.536	7.78445		-2.11752	31.4122	485.44	879.471	-115.185	10.4621		4.6452	14.195	690.493	1259.94	-157.87	1.5993		-2.86952	15.1108	668.842	1223.85	-147.457	11.3548		8.85324
6.32204	-24.6352	842.455	1446.32	-182.536	-13.8013		-3.13416	55.0401	381.81	666.018	-74.6881	-6.28361		3.58453	18.4077	608.706	1098.43	-136.7	7.58084		0.884611	11.0813	649.965	1204.05	-164.657	8.09648		-2.11752	31.2291	487.407	883.165	-115.611	10.458		4.6452	14.195	690.924	1260.4	-157.897	1.5993		-2.71901	14.9277	669.497	1225.08	-147.569	11.0388		8.85324
6.17152	-24.6352	841.8	1445.09	-182.424	-13.4893		-3.13416	55.0401	380.718	663.97	-74.468	-6.28361		3.58453	18.4077	609.148	1099.61	-136.804	7.58084		0.884611	11.0813	650.624	1204.92	-164.852	8.09648		-2.11752	30.8627	488.936	886.045	-115.935	10.45		4.79572	14.195	691.148	1261.17	-157.982	1.28728		-2.71901	14.9277	670.146	1225.95	-147.609	11.0388		8.85324
6.17152	-24.4521	840.925	1443.45	-182.218	-13.4853		-3.28467	55.0401	379.627	661.925	-74.3291	-5.97158		3.58453	18.4077	610.014	1100.88	-136.858	7.58084		1.03513	11.0813	651.281	1206.15	-165.04	7.78445		-2.11752	30.6796	490.903	889.738	-116.361	10.446		4.79572	14.195	691.148	1261.17	-157.982	1.28728		-2.71901	14.9277	670.801	1227.17	-147.726	11.0388		8.85324
6.021	-24.4521	840.27	1442.22	-182.106	-13.1732		-3.43519	55.0401	378.312	659.829	-74.0229	-5.65956		3.58512	18.2246	610.672	1101.75	-136.976	7.26808		0.884611	11.0813	651.936	1207.38	-165.162	8.09648		-1.967	30.4964	492.215	892.204	-116.666	10.1299		4.79572	14.195	691.803	1262.4	-158.099	1.28728		-2.56849	14.9277	671.456	1228.4	-147.838	10.7268		8.85324
6.021	-24.2689	839.173	1440.52	-181.808	-13.1692		-3.43519	55.0401	377.222	657.784	-73.8791	-5.65956		3.58512	18.4077	611.105	1102.93	-137.001	7.27211		0.884611	11.0813	652.374	1208.2	-165.265	8.09648		-1.967	30.3132	493.744	895.078	-116.99	10.1259		4.79572	14.195	692.021	1262.81	-158.112	1.28728		-2.71842	14.9277	672.111	1229.63	-147.959	10.7301		8.85324
5.87048	-24.0858	838.299	1438.88	-181.606	-12.8532		-3.58571	55.0401	376.132	655.739	-73.7402	-5.34754		3.58512	18.2246	611.763	1103.8	-137.119	7.26808		0.884611	11.0813	652.811	1209.02	-165.368	8.09648		-1.967	29.9469	495.051	897.909	-117.222	10.1178		4.79572	14.195	692.671	1263.67	-158.229	1.28728		-2.71842	14.9277	672.546	1230.45	-147.986	10.7301		8.85324
6.02041	-24.0858	837.43	1437.6	-181.471	-12.8565		-3.73623	55.2232	374.822	653.277	-73.5115	-5.03148		3.58512	18.2246	612.635	1105.43	-137.25	7.26808		0.884611	10.8981	653.688	1210.3	-165.576	8.09245		-1.967	29.9469	495.926	899.549	-117.429	10.1178		4.79572	14.195	692.676	1264.04	-158.229	1.28728		-2.71842	14.9277	672.983	1231.27	-148.09	10.7301		9.00376
6.02041	-23.9026	836.116	1435.5	-181.16	-12.8524		-3.73623	55.2232	373.736	651.594	-73.368	-5.03148		3.58512	18.2246	613.071	1106.25	-137.277	7.26808		0.884611	10.8981	654.126	1211.12	-165.679	8.09245		-1.967	29.5806	497.018	901.608	-117.649	10.1098		4.79572	14.195	693.331	1265.26	-158.346	1.28728		-2.71842	14.7445	673.419	1232.09	-148.117	10.726		8.85324
5.8699	-23.7194	835.241	1433.85	-180.959	-12.5364		-3.88674	55.2232	372.421	649.497	-73.0617	-4.71946		3.58512	18.2246	613.726	1107.48	-137.393	7.26808		0.884611	10.8981	654.563	1211.94	-165.783	8.09245		-1.967	29.2143	498.11	903.668	-117.869	10.1017		4.79572	14.195	693.768	1266.08	-158.449	1.28728		-2.71842	14.7445	674.296	1233.37	-148.325	10.726		8.85324
5.8699	-23.5363	834.367	1432.21	-180.752	-12.5323		-4.03726	55.4064	371.331	647.447	-72.9228	-4.40341		3.73564	18.2246	614.161	1108.29	-137.416	6.95606		0.884611	10.8981	654.781	1212.35	-165.796	8.09245		-1.967	29.2143	498.765	904.896	-117.986	10.1017		4.79572	14.195	694.417	1266.95	-158.489	1.28728		-2.71842	14.7445	674.511	1234.14	-148.337	10.726		9.00376
5.71938	-23.5363	833.271	1430.52	-180.536	-12.2203		-4.03726	55.4064	370.238	645.399	-72.7027	-4.40341		3.73564	18.2246	614.816	1109.52	-137.532	6.95606		0.884611	10.8981	655.218	1213.17	-165.899	8.09245		-1.967	29.0311	499.417	906.493	-118.101	10.0977		4.79572	14.195	694.641	1267.72	-158.579	1.28728		-2.5679	14.7445	674.947	1234.95	-148.359	10.414		9.00376
5.71938	-23.3531	832.397	1428.88	-180.329	-12.2163		-4.18778	55.4064	369.366	643.762	-72.5773	-4.09138		3.73564	18.2246	615.252	1110.34	-137.559	6.95606		0.884611	10.8981	655.878	1214.04	-166.094	8.09245		-1.967	28.848	500.072	907.727	-118.218	10.0936		4.79572	14.195	695.076	1268.54	-158.606	1.28728		-2.5679	14.7445	675.606	1235.82	-148.553	10.414		8.85383
5.56886	-23.1699	831.522	1427.23	-180.127	-11.9002		-4.18778	55.5896	368.711	642.528	-72.4605	-4.08735		3.73564	18.2246	615.907	1111.57	-137.676	6.95606		0.884611	10.8981	656.315	1214.86	-166.197	8.09245		-2.11694	28.6648	500.51	908.553	-118.326	10.0929		4.79572	14.195	695.736	1269.4	-158.801	1.28728		-2.5679	14.7445	675.824	1236.23	-148.567	10.414		8.85383
5.71879	-23.1699	830.207	1425.14	-179.811	-11.9035		-4.3383	55.5896	367.838	640.892	-72.3351	-3.77533		3.73564	18.2246	616.342	1112.38	-137.703	6.95606		0.884611	10.8981	656.315	1214.86	-166.197	8.09245		-2.11694	28.4816	500.947	909.379	-118.429	10.0889		4.79572	14.195	696.391	1270.63	-158.917	1.28728		-2.5679	14.7445	676.039	1237	-148.579	10.414		9.00435
5.71879	-22.9868	829.333	1423.49	-179.605	-11.8995		-4.3383	55.5896	367.183	639.664	-72.2183	-3.77533		3.73564	18.0414	616.997	1113.62	-137.82	6.95203		0.734093	10.8981	656.752	1215.68	-166.305	8.40447		-2.11694	28.2985	501.165	909.793	-118.443	10.0848		4.79572	14.195	697.046	1271.86	-159.034	1.28728		-2.5679	14.7445	676.257	1237.41	-148.592	10.414		9.00435
5.71879	-22.8036	828.458	1421.84	-179.398	-11.8955		-4.3383	55.5896	366.528	638.436	-72.1015	-3.77533		3.73564	18.0414	617.215	1114.03	-137.833	6.95203		0.734093	10.8981	656.97	1216.08	-166.319	8.40447		-2.11694	28.1153	501.379	910.57	-118.455	10.0808		4.79631	14.195	697.483	1272.68	-159.137	0.978551		-2.5679	14.7445	676.697	1237.87	-148.697	10.414		9.00435
5.56827	-22.8036	827.581	1420.57	-179.195	-11.5834		-4.3383	55.7727	366.31	638.021	-72.088	-3.7713		3.88616	18.0414	617.65	1114.84	-137.856	6.64001		0.734093	10.8981	657.19	1216.5	-166.409	8.40447		-2.11694	27.9321	501.597	910.984	-118.469	10.0768		4.94624	14.195	698.138	1273.91	-159.249	0.975253		-2.5679	14.5613	677.134	1238.69	-148.8	10.41		9.00435
5.56827	-22.6205	826.488	1418.51	-178.975	-11.5794		-4.3383	55.7727	365.873	637.202	-71.9847	-3.7713		3.88616	18.0414	618.087	1115.66	-137.959	6.64001		0.734093	10.8981	657.407	1216.9	-166.422	8.40447		-2.11694	27.9321	501.597	910.984	-118.469	10.0768		4.94624	14.195	698.576	1274.73	-159.353	0.975253		-2.5679	14.5613	677.352	1239.1	-148.814	10.41		8.85441
5.56827	-22.6205	825.614	1416.87	-178.768	-11.5794		-4.48882	55.7727	365.655	636.793	-71.9761	-3.45928		3.88616	18.0414	618.305	1116.07	-137.972	6.64001		0.734093	10.715	657.627	1217.32	-166.512	8.40044		-2.11694	27.749	501.815	911.398	-118.482	10.0728		4.94624	14.195	699.231	1275.96	-159.469	0.975253		-2.41738	14.5613	677.352	1239.1	-148.809	10.098		8.85441
5.41776	-22.4373	824.736	1415.59	-178.565	-11.2634		-4.48882	55.7727	365.655	636.793	-71.9761	-3.45928		3.73623	18.0414	618.523	1116.48	-137.991	6.64331		0.734093	10.715	657.627	1217.32	-166.512	8.40044		-2.11694	27.749	501.815	911.398	-118.482	10.0728		4.94624	14.195	699.886	1277.19	-159.586	0.975253		-2.41738	14.5613	677.57	1239.51	-148.822	10.098		8.85441
5.56769	-22.4373	824.081	1414.36	-178.444	-11.2667		-4.48882	55.7727	365.655	636.793	-71.9761	-3.45928		3.73623	18.0414	618.741	1116.89	-138.004	6.64331		0.734093	10.715	657.845	1217.73	-166.525	8.40044		-2.11694	27.5658	501.815	911.404	-118.482	10.0687		4.94624	14.195	700.541	1278.41	-159.703	0.975253		-2.41738	14.5613	677.57	1239.51	-148.822	10.098		8.85441
5.56769	-22.2541	823.207	1412.72	-178.237	-11.2626		-4.48882	55.7727	365.873	637.202	-71.9896	-3.45928		3.73623	18.0414	619.178	1117.71	-138.107	6.64331		0.734093	10.715	658.067	1217.78	-166.616	8.40044		-2.11694	27.5658	501.815	911.404	-118.482	10.0687		4.79631	14.195	700.758	1278.82	-159.721	0.978551		-2.41738	14.5613	678.007	1240.33	-148.926	10.098		8.85441
5.56769	-22.2541	822.547	1411.85	-178.043	-11.2626		-4.3383	55.5896	366.31	638.027	-72.088	-3.77533		3.73623	18.0414	619.396	1118.11	-138.121	6.64331		0.734093	10.715	658.287	1218.19	-166.706	8.40044		-2.11694	27.3827	501.815	911.41	-118.482	10.0647		4.94624	14.195	701.418	1279.69	-159.911	0.975253		-2.41738	14.5613	678.007	1240.33	-148.926	10.098		8.85441
5.56769	-22.2541	821.679	1410.57	-177.913	-11.2626		-4.3383	55.5896	366.965	639.255	-72.2048	-3.77533		3.73623	18.0414	619.396	1118.11	-138.121	6.64331		0.734093	10.715	658.287	1218.19	-166.706	8.40044		-2.11694	27.3827	501.595	910.999	-118.392	10.0647		4.94624	14.0119	702.073	1280.92	-160.028	0.971223		-2.41738	14.5613	678.007	1240.33	-148.926	10.098		8.85441
5.56769	-22.071	821.241	1409.75	-177.81	-11.2586		-4.3383	55.5896	367.838	640.892	-72.3351	-3.77533		3.73623	18.0414	619.613	1118.52	-138.134	6.64331		0.734093	10.715	658.287	1218.19	-166.706	8.40044		-2.11694	27.3827	501.595	910.999	-118.392	10.0647		5.09676	14.0119	702.511	1281.74	-160.126	0.6592		-2.41738	14.5613	678.007	1240.33	-148.926	10.098		8.85441
5.56769	-22.071	820.804	1408.93	-177.706	-11.2586		-4.18778	55.4064	368.493	642.126	-72.447	-4.09138		3.73623	17.8583	619.613	1118.53	-138.134	6.63928		0.734093	10.715	658.287	1218.19	-166.706	8.40044		-2.11694	27.1995	501.595	911.005	-118.392	10.0607		4.94683	14.0119	703.166	1282.97	-160.248	0.662498		-2.41738	14.5613	678.007	1240.33	-148.926	10.098		8.85441
5.56769	-22.071	819.926	1407.65	-177.498	-11.2586		-4.18778	55.2232	369.803	644.588	-72.6806	-4.09541		3.73623	17.8583	619.613	1118.53	-138.134	6.63928		0.734093	10.715	658.287	1218.19	-166.706	8.40044		-2.11694	27.1995	501.595	911.005	-118.392	10.0607		5.09676	14.0119	703.603	1283.79	-160.346	0.6592		-2.41738	14.5613	678.007	1240.33	-148.926	10.098		8.855
5.56769	-22.071	819.707	1407.24	-177.409	-11.2586		-4.18778	55.0401	371.113	647.05	-72.9142	-4.09944		3.73623	17.8583	619.613	1118.53	-138.134	6.63928		0.734093	10.715	658.287	1218.19	-166.706	8.40044		-2.11694	27.1995	501.595	911.005	-118.392	10.0607		5.09676	14.0119	703.821	1284.2	-160.36	0.6592		-2.41738	14.5613	678.225	1240.74	-148.939	10.098		8.855
5.56769	-22.071	819.27	1406.42	-177.305	-11.2586		-4.03726	54.8569	372.641	649.921	-73.1564	-4.4155		3.73623	17.8583	619.831	1118.94	-138.148	6.63928		0.734093	10.715	658.287	1218.19	-166.706	8.40044		-2.11694	27.1995	501.373	910.956	-118.301	10.0607		4.94683	14.0119	704.258	1285.02	-160.468	0.662498		-2.41738	14.5613	678.225	1240.74	-148.939	10.098		9.00493
5.41717	-21.8878	819.052	1406	-177.297	-10.9426		-4.03726	54.6737	374.828	653.66	-73.5978	-4.41953		3.73623	17.8583	619.831	1118.94	-138.148	6.63928		0.734093	10.715	658.505	1218.6	-166.72	8.40044		-2.11694	27.1995	501.373	910.956	-118.301	10.0607		4.94683	14.0119	704.695	1285.84	-160.571	0.662498		-2.41738	14.5613	678.442	1241.15	-148.953	10.098		8.70448
5.41717	-21.8878	819.052	1406	-177.297	-10.9426		-3.88674	54.4906	376.574	656.938	-73.8535	-4.73558		3.73623	17.8583	619.831	1118.94	-138.148	6.63928		0.734093	10.715	658.505	1218.6	-166.72	8.40044		-2.11694	27.1995	501.153	910.544	-118.212	10.0607		4.94683	14.0119	704.913	1286.25	-160.585	0.662498		-2.41738	14.5613	678.442	1241.15	-148.953	10.098		8.855
5.41717	-21.8878	818.615	1405.18	-177.193	-10.9426		-3.73623	54.1243	378.976	661.455	-74.3023	-5.05566		3.73623	17.8583	619.831	1118.94	-138.148	6.63928		0.734093	10.715	658.505	1218.6	-166.72	8.40044		-2.11694	27.1995	501.153	910.544	-118.212	10.0607		4.94683	14.0119	705.35	1287.07	-160.688	0.662498		-2.41738	14.5613	678.88	1241.97	-149.056	10.098		8.855
5.41717	-21.8878	818.615	1405.18	-177.193	-10.9426		-3.58571	53.9411	381.158	665.553	-74.6613	-5.37171		3.73623	17.8583	620.268	1119.76	-138.251	6.63928		0.734093	10.715	658.724	1219.01	-166.81	8.40044		-2.11694	27.1995	501.153	910.544	-118.212	10.0607		4.94683	14.0119	705.787	1287.89	-160.791	0.662498		-2.56731	14.5613	679.097	1242.37	-149.074	10.1013		8.855
5.41717	-21.8878	818.832	1405.59	-177.207	-10.9426		-3.43519	53.5748	384.214	670.573	-75.2279	-5.6918		3.73623	17.8583	620.486	1120.17	-138.265	6.63928		0.734093	10.715	658.724	1219.01	-166.81	8.40044		-2.11694	27.1995	501.153	910.544	-118.212	10.0607		4.94683	14.0119	706.005	1288.3	-160.805	0.662498		-2.56731	14.5613	679.315	1242.78	-149.088	10.1013		9.15545
5.41717	-21.8878	819.052	1406	-177.297	-10.9426		-3.4346	53.2084	387.271	676.318	-75.7983	-6.00858		3.73623	17.8583	620.486	1120.17	-138.265	6.63928		0.734093	10.715	658.724	1219.01	-166.81	8.40044		-2.11694	27.1995	500.935	910.136	-118.198	10.0607		4.94683	14.0119	706.223	1288.7	-160.818	0.662498		-2.4168	14.5613	679.533	1243.19	-149.096	9.78923		9.00493
5.41717	-22.071	819.052	1406.01	-177.297	-10.9466		-3.28409	52.8421	390.327	682.058	-76.2876	-6.32866		3.73623	17.8583	620.704	1120.57	-138.278	6.63928		0.734093	10.715	658.942	1219.42	-166.823	8.40044		-2.11694	27.1995	500.716	909.724	-118.108	10.0607		4.94683	14.0119	706.442	1289.12	-160.908	0.662498		-2.4168	14.3782	679.97	1244.02	-149.2	9.7852		9.00552
5.41717	-22.071	819.27	1406.42	-177.31	-10.9466		-3.13357	52.2926	393.824	688.266	-76.9577	-6.65277		3.88674	17.8583	620.922	1120.98	-138.287	6.32725		0.734093	10.715	659.161	1219.83	-166.913	8.40044		-2.11694	27.0163	500.496	909.318	-118.018	10.0566		4.94683	14.0119	706.66	1289.52	-160.922	0.662498		-2.4168	14.3782	680.188	1244.42	-149.213	9.7852		9.00552
5.56769	-22.071	819.707	1407.24	-177.409	-11.2586		-2.98305	51.9263	397.537	695.238	-77.6401	-6.97286		3.88674	17.8583	621.581	1121.85	-138.481	6.32725		0.583575	10.715	659.161	1219.83	-166.918	8.71246		-2.26745	27.0163	500.278	908.91	-118.01	10.3687		4.94683	14.0119	706.66	1289.52	-160.922	0.662498		-2.4168	14.3782	680.625	1245.24	-149.317	9.7852		9.00552
5.56769	-22.071	820.144	1408.06	-177.512	-11.2586		-2.83253	51.3768	401.683	702.309	-78.3505	-7.29697		3.88674	17.8583	622.23	1122.71	-138.521	6.32725		0.583575	10.715	659.161	1219.83	-166.918	8.71246		-2.26745	27.0163	500.272	908.545	-117.933	10.3687		4.94683	14.0119	707.097	1290.34	-161.025	0.662498		-2.4168	14.3782	681.06	1246.06	-149.344	9.7852		9.00552
5.41717	-22.071	820.804	1408.93	-177.711	-10.9466		-2.83253	50.6442	405.613	709.701	-79.0512	-7.31309		3.88674	17.6751	622.235	1123.08	-138.522	6.32322		0.433645	10.715	659.389	1220.24	-167.014	8.71576		-2.41738	27.0163	499.835	907.725	-117.835	10.372		4.94683	14.0119	707.097	1290.34	-161.025	0.662498		-2.4168	14.3782	681.498	1246.88	-149.447	9.7852		9.00611
5.56769	-22.071	821.454	1409.79	-177.823	-11.2586		-2.68202	50.0947	410.202	717.957	-79.9414	-7.6372		3.88674	17.6751	622.665	1123.54	-138.548	6.32322		0.433645	10.5318	659.608	1220.66	-167.104	8.71173		-2.41738	27.0163	499.397	906.906	-117.732	10.372		4.94683	14.0119	707.097	1290.34	-161.025	0.662498		-2.26628	14.3782	681.715	1247.29	-149.455	9.47318		9.00611
5.56769	-22.2541	821.672	1410.21	-177.836	-11.2626		-2.5315	49.3621	414.568	726.166	-80.6643	-7.96534		3.88674	17.6751	623.32	1124.76	-138.665	6.32322		0.433645	10.5318	659.608	1220.66	-167.104	8.71173		-2.41738	26.8332	498.741	905.68	-117.538	10.3679		4.94683	14.0119	707.097	1290.34	-161.025	0.662498		-2.26628	14.3782	682.151	1248.11	-149.482	9.47318		9.15662
5.56769	-22.2541	822.334	1411.8	-178.03	-11.2626		-2.23046	48.8126	419.595	735.241	-81.6529	-8.60147		3.88674	17.6751	623.538	1125.17	-138.679	6.32322		0.433645	10.5318	659.821	1220.7	-167.117	8.71173		-2.41738	26.8332	498.303	904.86	-117.435	10.3679		4.94683	14.0119	707.097	1290.34	-161.025	0.662498		-2.26628	14.195	682.588	1248.93	-149.586	9.46915		9.30714
5.56769	-22.2541	823.207	1412.72	-178.237	-11.2626		-2.07995	48.2631	424.62	744.313	-82.5702	-8.92559		3.88674	17.6751	623.973	1125.99	-138.706	6.32322		0.433645	10.5318	660.039	1221.11	-167.13	8.71173		-2.41738	26.8332	498.084	904.448	-117.345	10.3679		4.94683	14.0119	707.097	1290.34	-161.025	0.662498		-2.26628	14.195	683.024	1249.75	-149.613	9.46915		9.30714
5.41776	-22.2541	823.862	1413.94	-178.359	-11.2593		-2.07936	47.5304	429.863	753.799	-83.5058	-9.25043		3.88674	17.4919	624.411	1126.81	-138.809	6.31919		0.433645	10.5318	660.039	1221.11	-167.13	8.71173		-2.41738	26.8332	497.209	902.809	-117.139	10.3679		4.94683	14.0119	707.097	1290.34	-161.025	0.662498		-2.26628	14.195	683.461	1250.57	-149.716	9.46915		9.45766
5.41776	-22.2541	824.517	1415.17	-178.476	-11.2593		-1.92884	46.7978	435.323	764.059	-84.525	-9.57857		3.88674	17.4919	624.846	1127.63	-138.836	6.31919		0.433645	10.5318	660.039	1221.11	-167.13	8.71173		-2.41738	26.8332	496.33	901.528	-116.855	10.3679		4.94683	14.0119	707.315	1290.75	-161.038	0.662498		-2.26628	14.195	684.119	1251.43	-149.834	9.46915		9.45766
5.41776	-22.2541	825.396	1416.45	-178.76	-11.2593		-1.6278	46.2483	441.216	774.406	-85.5674	-10.2147		3.88674	17.4919	625.282	1128.45	-138.863	6.31919		0.283127	10.5318	660.262	1221.16	-167.226	9.02376		-2.41738	26.65	495.673	900.302	-116.662	10.3639		4.94683	14.0119	707.535	1291.16	-161.128	0.662498		-2.11576	14.195	684.556	1252.25	-149.933	9.15712		9.30773
5.26724	-22.4373	826.269	1418.1	-178.895	-10.9513		-1.6278	45.5157	447.334	785.532	-86.7096	-10.2308		4.03726	17.4919	625.717	1129.26	-138.885	6.00717		0.283127	10.5318	660.481	1221.57	-167.316	9.02376		-2.41738	26.65	494.798	898.663	-116.455	10.3639		4.94683	13.8287	707.752	1291.58	-161.142	0.658469		-2.11576	14.195	684.992	1253.07	-149.96	9.15712		9.30773
5.41776	-22.2541	827.153	1419.73	-179.175	-11.2593		-1.62722	44.783	453.009	796.197	-87.6709	-10.5557		4.03726	17.3088	625.935	1129.68	-138.899	6.00314		0.283127	10.5318	660.481	1221.57	-167.316	9.02376		-2.56731	26.65	494.142	897.431	-116.267	10.3672		4.94683	13.8287	707.752	1291.58	-161.142	0.658469		-2.11576	14.0119	685.647	1254.3	-150.076	9.15309		9.45825
5.26783	-22.4373	827.81	1420.97	-179.372	-11.2601		-1.4767	44.0504	459.344	807.731	-88.8217	-10.8838		4.03726	17.3088	626.59	1130.91	-139.015	6.00314		0.283127	10.5318	660.481	1221.57	-167.316	9.02376		-2.56731	26.65	493.267	895.791	-116.06	10.3672		4.94683	13.8287	708.19	1292.4	-161.245	0.658469		-2.11576	14.0119	685.864	1254.71	-150.09	9.15309		9.45825
5.26783	-22.2541	828.465	1422.19	-179.489	-11.256		-1.62663	43.1346	466.107	820.089	-90.0077	-10.9007		4.03726	17.3088	627.248	1131.77	-139.133	6.00314		0.283127	10.5318	660.704	1221.62	-167.407	9.02376		-2.56731	26.65	492.601	894.558	-115.789	10.3672		4.94683	13.8287	708.407	1292.81	-161.258	0.658469		-1.96524	14.0119	686.3	1255.53	-150.112	8.84107		9.45825
5.11731	-22.2541	829.56	1423.88	-179.715	-10.944		-1.47611	42.5851	472.883	832.074	-91.2631	-11.2248		4.03726	17.3088	627.683	1132.59	-139.16	6.00314		0.283127	10.3486	660.704	1221.63	-167.407	9.01973		-2.56731	26.65	491.726	892.918	-115.583	10.3672		4.94683	13.8287	708.845	1293.63	-161.362	0.658469		-1.96524	14.0119	686.737	1256.35	-150.215	8.84107		9.30832
5.11731	-22.2541	830.434	1425.52	-179.922	-10.944		-1.3256	41.6693	479.655	844.434	-92.5172	-11.5569		3.88733	17.3088	627.901	1133	-139.179	6.00644		0.283127	10.3486	660.704	1221.63	-167.407	9.01973		-2.56731	26.65	490.632	890.866	-115.286	10.3672		4.94683	13.8287	709.062	1294.03	-161.375	0.658469		-2.11517	14.0119	687.173	1257.16	-150.247	8.84437		9.45883
5.11731	-22.2541	831.303	1426.79	-180.052	-10.944		-1.17508	40.7535	486.646	857.202	-93.7848	-11.8891		3.88733	17.1256	628.336	1133.82	-139.206	6.00241		0.283127	10.3486	660.704	1221.63	-167.407	9.01973		-2.56731	26.65	489.758	889.227	-115.08	10.3672		4.94683	13.8287	709.5	1294.85	-161.478	0.658469		-2.11517	14.0119	687.39	1257.57	-150.261	8.84437		9.45883
5.11731	-22.4373	832.4	1428.49	-180.35	-10.948		-1.02456	40.0208	494.286	870.831	-95.1689	-12.2173		3.88733	17.1256	628.772	1134.64	-139.233	6.00241		0.283127	10.3486	660.704	1221.63	-167.407	9.01973		-2.56731	26.65	488.663	887.175	-114.783	10.3672		4.94683	13.8287	709.937	1295.67	-161.582	0.658469		-1.96466	13.8287	688.045	1258.81	-150.372	8.52832		9.45883
5.11731	-22.2541	833.497	1430.17	-180.647	-10.944		-0.874042	39.2882	501.28	883.23	-96.4378	-12.5454		3.88733	17.1256	628.985	1135.4	-139.169	6.00241		0.283127	10.3486	660.926	1221.68	-167.498	9.01973		-2.56731	26.65	487.569	885.124	-114.487	10.3672		4.94683	13.8287	710.374	1296.49	-161.685	0.658469		-1.96466	13.8287	688.263	1259.21	-150.386	8.52832		9.3089
4.96738	-22.2541	834.37	1431.8	-180.783	-10.9407		-1.02339	38.3724	508.917	897.228	-97.8304	-12.871		3.88733	16.9424	629.202	1135.82	-139.182	5.99838		0.13261	10.3486	660.926	1221.68	-167.503	9.33175		-2.71724	26.65	486.475	883.072	-114.195	10.3705		4.94683	13.8287	711.252	1297.77	-161.893	0.658469		-1.96466	13.8287	688.481	1259.62	-150.399	8.52832		9.60994
4.96738	-22.2541	834.807	1432.62	-180.886	-10.9407		-0.873455	37.8229	516.135	910.394	-99.1893	-12.8864		4.03785	16.9424	629.86	1136.68	-139.295	5.68636		0.13261	10.3486	660.707	1221.27	-167.413	9.33175		-2.71724	26.65	485.372	881.019	-113.821	10.3705		4.94683	13.8287	711.47	1298.18	-161.906	0.658469		-1.81414	13.8287	688.698	1260.03	-150.408	8.21629		9.60994
4.96738	-22.2541	835.684	1433.9	-181.094	-10.9407		-1.02339	36.7239	524.213	924.855	-100.687	-12.9072		4.03785	16.9424	630.296	1137.5	-139.322	5.68636		0.13261	10.3486	660.707	1221.27	-167.413	9.33175		-2.71724	26.65	484.497	879.379	-113.615	10.3705		4.94683	13.8287	711.907	1299	-162.01	0.658469		-1.96466	13.8287	689.134	1260.85	-150.44	8.52832		9.60994
4.66693	-22.2541	836.336	1435.49	-181.219	-10.6254		-1.0228	35.8081	531.64	938.443	-102.062	-13.2361		4.03785	16.9424	630.514	1137.91	-139.336	5.68636		-0.0173209	10.3486	660.489	1220.86	-167.405	9.33505		-2.71724	26.65	483.403	877.328	-113.318	10.3705		4.94683	13.8287	712.562	1300.23	-162.127	0.658469		-1.81414	13.8287	689.571	1261.67	-150.538	8.21629		9.76046
4.66693	-22.071	837.214	1436.76	-181.427	-10.6214		-1.0228	35.0754	539.503	952.841	-103.465	-13.2522		4.03785	16.9424	630.949	1138.72	-139.363	5.68636		-0.0173209	10.3486	660.489	1220.86	-167.405	9.33505		-2.71724	26.8332	482.309	875.27	-113.022	10.3745		4.94683	13.8287	713.217	1301.46	-162.243	0.658469		-1.81414	13.8287	689.569	1261.66	-150.462	8.21629		9.61053
4.51641	-22.071	837.871	1438	-181.625	-10.3093		-1.0228	34.3428	547.358	967.241	-104.866	-13.2683		4.03785	16.9424	631.167	1139.13	-139.376	5.68636		-0.0173209	10.3486	660.712	1220.91	-167.496	9.33505		-2.71724	26.8332	481.215	873.219	-112.725	10.3745		4.94683	13.6455	713.872	1302.69	-162.36	0.654439		-1.81414	13.8287	690.007	1262.48	-150.565	8.21629		9.61053
4.51641	-22.2541	838.748	1439.28	-181.833	-10.3134		-1.02221	33.6102	555.444	981.688	-106.36	-13.5932		4.03785	16.9424	631.165	1139.13	-139.3	5.68636		-0.0173209	10.3486	660.492	1220.49	-167.406	9.33505		-2.71724	26.8332	480.34	871.579	-112.519	10.3745		4.94683	13.6455	714.529	1303.92	-162.553	0.654439		-1.81414	13.6455	690.224	1262.9	-150.579	8.21226		9.61111
4.51641	-22.071	839.403	1440.5	-181.949	-10.3093		-1.02221	32.6943	563.526	996.504	-107.853	-13.6133		3.88792	16.9424	631.383	1139.54	-139.318	5.68966		-0.0173209	10.3486	660.492	1220.49	-167.406	9.33505		-3.01769	26.8332	479.246	869.528	-112.232	10.6899		4.94683	13.6455	715.184	1305.15	-162.67	0.654439		-1.66362	13.6455	690.224	1262.9	-150.574	7.90024		9.61111
4.51641	-21.8878	840.063	1441.36	-182.144	-10.3053		-0.871106	32.1449	571.172	1010.49	-109.237	-14.2462		4.03844	16.9424	632.031	1140.4	-139.354	5.37763		-0.0173209	10.3486	660.274	1220.09	-167.392	9.33505		-2.86718	26.8332	478.142	867.474	-111.853	10.3778		4.94683	13.6455	715.621	1305.97	-162.773	0.654439		-1.66362	13.6455	690.442	1263.31	-150.587	7.90024		9.76104
4.21596	-21.8878	840.723	1442.23	-182.348	-9.98999		-0.871106	31.4122	579.909	1025.81	-110.924	-14.2623		4.03844	16.7593	632.031	1140.41	-139.354	5.3736		-0.167839	10.3486	660.274	1220.09	-167.397	9.64707		-2.86718	27.0163	477.048	865.417	-111.557	10.3819		5.09734	13.6455	716.276	1307.2	-162.885	0.342416		-1.66362	13.6455	690.66	1263.71	-150.601	7.90024		9.61111
4.21596	-21.8878	841.38	1443.46	-182.541	-9.98999		-0.870519	30.8627	587.55	1040.15	-112.235	-14.5831		3.88792	16.7593	632.247	1140.81	-139.296	5.68563		-0.167839	10.3486	660.274	1220.09	-167.397	9.64707		-3.01769	27.0163	476.174	863.777	-111.355	10.6939		4.94683	13.6455	716.931	1308.43	-163.007	0.654439		-1.66362	13.6455	690.66	1263.71	-150.601	7.90024		9.61111
3.91551	-21.5215	841.38	1443.45	-182.551	-9.66661		-0.720589	30.3132	595.418	1054.18	-113.711	-14.5985		4.03844	16.7593	632.247	1140.81	-139.291	5.3736		-0.167839	10.3486	660.055	1219.67	-167.308	9.64707		-3.01769	27.0163	475.08	861.725	-111.059	10.6939		4.94683	13.4624	717.586	1309.66	-163.124	0.65041		-1.66362	13.6455	690.877	1264.12	-150.614	7.90024		9.61111
4.06545	-21.5215	841.603	1443.5	-182.637	-9.66991		-0.870519	29.5806	603.931	1069.45	-115.235	-14.6113		4.03844	16.7593	632.465	1141.22	-139.304	5.3736		-0.167839	10.3486	659.837	1219.27	-167.294	9.64707		-2.86718	27.0163	474.205	860.086	-110.847	10.3819		5.09734	13.6455	718.241	1310.88	-163.236	0.342416		-1.66362	13.6455	690.877	1264.12	-150.614	7.90024		9.61111
3.91551	-21.3383	841.603	1443.49	-182.642	-9.66258		-0.870519	29.0311	611.574	1083.43	-116.548	-14.6234		4.03844	16.7593	632.683	1141.63	-139.318	5.3736		-0.167839	10.3486	660.06	1219.32	-167.385	9.64707		-2.86718	27.1995	473.548	858.848	-110.654	10.3859		5.09734	13.4624	719.118	1312.16	-163.443	0.338387		-1.66362	13.6455	691.095	1264.53	-150.628	7.90024		9.61111
3.91551	-21.1552	841.383	1443.08	-182.552	-9.65855		-0.720002	28.6648	619.881	1098.28	-118.203	-14.9435		4.03844	16.7593	632.463	1141.22	-139.228	5.3736		-0.167839	10.3486	660.06	1219.32	-167.385	9.64707		-3.01769	27.1995	472.674	857.208	-110.452	10.6979		4.7969	13.4624	719.773	1313.39	-163.57	0.653708		-1.66362	13.6455	691.095	1264.53	-150.628	7.90024		9.46118
4.06545	-20.972	841.393	1443.07	-182.625	-9.65782		-1.02045	28.1153	627.744	1112.67	-119.616	-14.6402		4.03844	16.7593	632.681	1141.62	-139.242	5.3736		-0.167839	10.3486	660.06	1219.32	-167.385	9.64707		-3.16762	27.1995	472.017	855.977	-110.264	10.7012		4.7969	13.4624	720.428	1314.62	-163.687	0.653708		-1.81355	13.6455	691.095	1264.53	-150.633	7.90354		9.6117
3.91493	-20.7888	841.383	1443.07	-182.552	-9.34177		-0.720002	27.5658	635.612	1126.71	-121.086	-14.9677		4.03844	16.7593	632.681	1141.62	-139.242	5.3736		-0.167839	10.3486	660.06	1219.32	-167.385	9.64707		-3.16762	27.1995	471.36	854.745	-110.071	10.7012		4.7969	13.4624	721.083	1315.85	-163.804	0.653708		-1.81355	13.6455	691.095	1264.53	-150.633	7.90354		9.6117
4.06545	-20.4225	840.728	1441.83	-182.43	-9.64573		-0.869932	27.0163	643.477	1141.1	-122.57	-14.9764		4.03844	16.7593	632.898	1142.03	-139.255	5.3736		-0.167839	10.3486	659.84	1218.9	-167.295	9.64707		-3.16762	27.1995	470.918	853.564	-109.967	10.7012		4.94741	13.4624	721.521	1316.67	-163.902	0.341685		-1.81355	13.6455	691.095	1264.53	-150.633	7.90354		9.46177
4.06545	-20.4225	840.728	1441.83	-182.43	-9.64573		-0.719414	26.65	650.905	1154.67	-123.941	-15.2965		4.03844	16.7593	632.898	1142.03	-139.255	5.3736		-0.167839	10.3486	659.623	1218.5	-167.282	9.64707		-3.16762	27.1995	470.481	852.744	-109.864	10.7012		4.7969	13.2792	722.176	1317.9	-164.024	0.649679		-1.81355	13.6455	691.095	1264.53	-150.633	7.90354		9.46177
3.91493	-20.0562	839.631	1440.12	-182.138	-9.32565		-0.869932	26.1005	658.55	1168.66	-125.335	-14.9966		4.03844	16.7593	632.898	1142.03	-139.255	5.3736		-0.167839	10.3486	659.623	1218.5	-167.282	9.64707		-3.16762	27.3827	470.042	851.915	-109.684	10.7052		4.7969	13.2792	722.831	1319.13	-164.14	0.649679		-1.81355	13.6455	691.095	1264.53	-150.633	7.90354		9.46177
3.91493	-19.6899	838.976	1438.88	-182.021	-9.31759		-0.719414	25.551	665.758	1181.82	-126.616	-15.3207		4.03844	16.7593	632.898	1142.03	-139.255	5.3736		-0.167839	10.3486	659.623	1218.5	-167.282	9.64707		-3.16762	27.3827	469.824	851.507	-109.671	10.7052		4.7969	13.2792	723.268	1319.95	-164.244	0.649679		-1.81355	13.6455	691.095	1264.53	-150.633	7.90354		9.61229
3.76441	-19.6899	838.101	1437.24	-181.819	-9.00557		-0.418379	25.1847	672.971	1194.62	-127.97	-15.9528		4.03844	16.7593	632.898	1142.03	-139.255	5.3736		-0.167839	10.3486	659.84	1218.9	-167.295	9.64707		-3.16762	27.3827	469.387	850.687	-109.568	10.7052		4.7969	13.2792	723.703	1320.77	-164.271	0.649679		-1.81355	13.6455	691.095	1264.53	-150.633	7.90354		9.61229
3.91434	-19.3236	837.227	1435.59	-181.608	-9.00081		-0.56831	24.8184	680.183	1207.42	-129.339	-15.9576		4.03844	16.7593	632.898	1142.03	-139.255	5.3736		-0.167839	10.3486	660.06	1219.32	-167.385	9.64707		-3.16762	27.3827	469.387	850.687	-109.568	10.7052		4.7969	13.2792	724.141	1321.59	-164.374	0.649679		-1.66362	13.6455	690.877	1264.12	-150.614	7.90024		9.46236
3.76382	-19.1404	835.921	1433.49	-181.379	-8.68475		-0.718827	24.6352	686.736	1219.34	-130.513	-15.6496		4.03844	16.7593	632.898	1142.03	-139.255	5.3736		-0.167839	10.3486	660.06	1219.32	-167.385	9.64707		-3.16762	27.3827	469.167	850.275	-109.478	10.7052		4.94741	13.2792	724.796	1322.82	-164.486	0.337656		-1.66362	13.6455	690.877	1264.12	-150.614	7.90024		9.61287
3.46337	-18.9572	835.037	1431.84	-181.105	-8.3654		-0.718827	24.0858	693.296	1231.64	-131.758	-15.6617		4.03844	16.7593	632.898	1142.03	-139.255	5.3736		-0.167839	10.3486	660.06	1219.32	-167.385	9.64707		-3.16762	27.3827	469.387	850.687	-109.568	10.7052		4.7969	13.2792	725.233	1323.64	-164.594	0.649679		-1.66362	13.6455	691.31	1264.58	-150.717	7.90024		9.61287
3.61331	-18.7741	833.066	1428.51	-180.595	-8.36467		-0.718827	23.9026	700.073	1243.62	-133.095	-15.6657		4.03844	16.7593	632.898	1142.03	-139.255	5.3736		-0.167839	10.3486	660.279	1219.73	-167.475	9.64707		-3.16762	27.3827	469.387	850.687	-109.568	10.7052		4.7969	13.2792	725.451	1324.04	-164.608	0.649679		-1.66362	13.6455	691.092	1264.17	-150.704	7.90024		9.46236
3.46279	-18.5909	831.76	1426.41	-180.367	-8.04862		-0.869345	23.9026	706.626	1255.54	-134.269	-15.3537		4.03844	16.7593	632.681	1141.62	-139.242	5.3736		-0.167839	10.3486	660.274	1220.09	-167.397	9.64707		-3.16762	27.3827	469.824	851.507	-109.671	10.7052		4.7969	13.2792	725.888	1324.86	-164.711	0.649679		-1.66362	13.6455	691.092	1264.17	-150.704	7.90024		9.46236
3.31286	-18.2246	829.789	1423.07	-179.868	-8.03726		-0.869345	23.5363	712.521	1266.6	-135.32	-15.3617		4.03844	16.7593	632.9	1142.04	-139.331	5.3736		-0.167839	10.3486	660.274	1220.09	-167.397	9.64707		-3.16762	27.3827	470.261	852.327	-109.774	10.7052		4.7969	13.2792	726.106	1325.27	-164.724	0.649679		-1.81355	13.6455	690.875	1263.76	-150.695	7.90354		9.46236
3.31286	-17.8583	828.037	1420.14	-179.453	-8.0292		-1.01928	23.3531	719.079	1278.17	-136.572	-15.3625		4.03844	16.7593	632.9	1142.04	-139.331	5.3736		-0.167839	10.1655	660.712	1220.91	-167.501	9.64304		-3.16762	27.1995	470.699	853.152	-109.878	10.7012		4.94741	13.2792	726.543	1326.09	-164.823	0.337656		-1.66362	13.6455	691.094	1264.18	-150.78	7.90024		9.46236
3.61272	-17.4919	826.287	1416.85	-179.03	-8.02774		-1.16979	22.9868	724.977	1288.87	-137.629	-15.0585		3.88792	16.7593	633.12	1142.45	-139.426	5.68563		-0.167839	10.1655	660.929	1221.32	-167.514	9.64304		-3.16762	27.1995	470.923	853.925	-109.968	10.7012		4.7969	13.2792	726.983	1326.55	-164.932	0.649679		-1.81414	13.8287	690.663	1263.72	-150.758	8.21629		9.46236
3.61272	-17.1256	824.545	1413.92	-178.694	-8.01968		-1.01928	22.8036	730.44	1298.75	-138.65	-15.3746		3.88792	16.7593	632.902	1142.04	-139.413	5.68563		-0.167839	10.1655	661.149	1221.73	-167.604	9.64304		-3.16762	27.1995	471.58	855.157	-110.161	10.7012		4.7969	13.2792	726.983	1326.55	-164.932	0.649679		-1.81414	13.6455	690.663	1263.72	-150.758	8.21226		9.46236
3.61272	-16.9424	822.568	1410.23	-178.189	-8.01565		-1.01928	22.6205	736.556	1309.14	-139.793	-15.3786		3.88792	16.5761	632.899	1142.41	-139.411	5.6816		-0.167839	10.1655	661.364	1222.5	-167.616	9.64304		-3.01769	27.1995	472.674	857.208	-110.452	10.6979		4.7969	13.2792	727.421	1327.37	-165.036	0.649679		-1.81414	13.6455	690.883	1264.13	-150.848	8.21226		9.46236
3.61213	-16.7593	820.608	1406.9	-177.839	-7.7029		-1.01928	22.4373	741.365	1318.51	-140.701	-15.3826		3.88792	16.7593	633.119	1142.81	-139.501	5.68563		-0.0173209	10.1655	662.024	1223.37	-167.806	9.33102		-3.01769	27.0163	473.548	858.854	-110.659	10.6939		4.7969	13.2792	727.421	1327.37	-165.036	0.649679		-1.81414	13.6455	690.665	1263.72	-150.835	8.21226		9.46236
3.31168	-16.5761	818.632	1403.2	-177.344	-7.38355		-0.869345	22.2541	746.608	1327.98	-141.631	-15.3899		3.88792	16.5761	633.12	1142.82	-139.578	5.6816		-0.0173209	10.1655	662.238	1224.14	-167.818	9.33102		-2.86718	27.0163	474.865	860.955	-111.041	10.3819		4.7969	13.2792	727.638	1327.78	-165.049	0.649679		-1.81414	13.8287	690.667	1263.72	-150.911	8.21629		9.31243
3.76265	-16.0266	816.005	1398.63	-176.709	-7.9988		-0.869345	22.2541	751.415	1336.62	-142.54	-15.3899		3.88792	16.5761	633.34	1143.23	-139.667	5.6816		-0.0173209	9.98231	662.675	1224.97	-167.921	9.32699		-3.01769	26.8332	476.179	863.424	-111.432	10.6899		4.94741	13.2792	727.638	1327.78	-165.044	0.337656		-1.81473	13.8287	690.887	1264.13	-151.001	8.52502		9.31243
3.61213	-15.8435	814.038	1394.93	-176.287	-7.68275		-1.01986	22.071	755.573	1344.41	-143.337	-15.0819		3.88792	16.5761	633.342	1143.24	-139.744	5.6816		-0.0173209	9.98231	663.113	1225.79	-168.024	9.32699		-3.01769	26.8332	477.49	865.883	-111.742	10.6899		4.94741	13.2792	727.638	1327.78	-165.044	0.337656		-1.96466	13.8287	690.888	1264.14	-151.082	8.52832		9.31243
3.76206	-15.6603	811.849	1391.19	-175.764	-7.68202		-1.01986	22.071	759.72	1352.19	-144.051	-15.0819		3.88792	16.393	633.781	1144.07	-139.923	5.67757		0.13261	9.98231	663.55	1226.61	-168.123	9.32369		-3.01769	26.65	478.804	868.352	-112.129	10.6858		4.94741	13.2792	727.638	1327.78	-165.044	0.337656		-1.96466	14.0119	690.675	1264.08	-151.069	8.53235		9.31243
3.76206	-15.294	809.009	1386.57	-175.13	-7.67396		-1.01986	21.8878	763.866	1359.25	-144.766	-15.086		3.88792	16.393	634.22	1144.89	-140.103	5.67757		-0.167839	9.98231	664.425	1228.25	-168.339	9.63901		-3.01769	26.65	480.336	871.224	-112.528	10.6858		4.94741	13.2792	727.638	1327.78	-165.044	0.337656		-1.81473	14.0119	690.677	1264.09	-151.14	8.52905		9.31243
3.91258	-15.1108	806.382	1382.01	-174.504	-7.98195		-0.869345	21.8878	768.019	1366.66	-145.553	-15.398		3.88792	16.393	634.446	1145.67	-140.269	5.67757		-0.167839	9.79915	664.639	1229.03	-168.352	9.63498		-3.01769	26.4669	481.873	874.466	-113.005	10.6818		4.94741	13.2792	727.421	1327.37	-165.031	0.337656		-1.81531	14.0119	690.897	1264.5	-151.23	8.83777		9.31243
4.06251	-14.7445	803.756	1377.44	-173.878	-7.97719		-0.869345	21.8878	771.515	1372.85	-146.152	-15.398		3.88792	16.2098	634.666	1146.08	-140.359	5.67354		-0.0173209	9.79915	665.296	1230.26	-168.54	9.32296		-3.01769	26.2837	483.622	877.751	-113.418	10.6778		4.94741	13.2792	727.421	1327.37	-165.031	0.337656		-1.81473	14.0119	690.899	1264.5	-151.306	8.52905		9.31243
3.91199	-14.3782	801.571	1373.34	-173.443	-7.65711		-0.869345	21.8878	774.79	1378.99	-146.736	-15.398		3.7374	16.2098	635.324	1147.32	-140.633	5.98556		-0.167839	9.79915	665.958	1231.85	-168.738	9.63498		-2.86776	26.2837	485.593	881.446	-113.992	10.6745		4.7969	13.2792	727.203	1326.96	-165.022	0.649679		-1.96524	14.195	691.338	1265.32	-151.491	8.8451		9.31243
3.91199	-14.195	798.509	1368.68	-172.718	-7.65308		-0.719414	21.7047	778.068	1384.77	-147.316	-15.4053		3.88792	16.0266	635.546	1147.74	-140.794	5.66951		-0.167839	9.61598	666.823	1233.49	-168.867	9.63095		-2.86776	26.1005	487.571	885.145	-114.573	10.6704		4.7969	13.2792	726.983	1326.55	-164.932	0.649679		-1.96524	14.195	691.557	1265.73	-151.581	8.8451		9.31243
3.91199	-14.0119	796.322	1364.57	-172.201	-7.64905		-0.869345	21.7047	781.125	1390.51	-147.892	-15.402		3.88792	16.0266	635.989	1148.93	-140.974	5.66951		-0.0173209	9.61598	667.484	1235.09	-169.055	9.31893		-2.86835	25.9174	489.759	889.254	-115.166	10.9751		4.7969	13.2792	726.766	1326.14	-164.919	0.649679		-1.96524	14.195	691.341	1266.05	-151.566	8.8451		9.31243
3.91199	-13.6455	793.691	1360.36	-171.503	-7.64099		-0.719414	21.7047	783.525	1395.01	-148.264	-15.4053		3.88792	16.0266	636.639	1150.16	-141.166	5.66951		0.133197	9.43282	667.918	1236.27	-169.152	9.00288		-2.86835	25.9174	492.165	893.765	-115.772	10.9751		4.94683	13.2792	726.548	1325.73	-164.9	0.64638		-1.96583	14.3782	691.561	1266.45	-151.656	9.15785		9.31243
4.21244	-13.2792	791.064	1355.79	-170.872	-7.94825		-0.869932	21.5215	786.377	1399.98	-148.905	-15.0973		3.88792	15.8435	636.865	1150.94	-141.332	5.66548		0.133197	9.24966	668.793	1237.92	-169.359	8.99885		-2.71783	25.7342	494.796	898.335	-116.541	10.6591		4.94683	13.2792	726.111	1324.91	-164.797	0.64638		-1.96583	14.3782	692.005	1266.92	-151.913	9.15785		9.31243
4.36296	-13.0961	788.875	1352.05	-170.349	-8.25625		-0.869932	21.7047	788.991	1404.52	-149.296	-15.0933		3.73799	15.6603	637.523	1152.18	-141.607	5.66475		0.283127	9.24966	669.887	1239.97	-169.651	8.99555		-2.71783	25.551	496.984	902.443	-117.134	10.655		4.94683	13.2792	725.893	1324.5	-164.784	0.64638		-1.8159	14.3782	692.444	1267.74	-152.088	9.15456		9.31243
4.51289	-12.7297	786.248	1347.48	-169.723	-8.25149		-0.719414	21.7047	790.956	1408.2	-149.641	-15.4053		3.58747	15.6603	638.177	1153.78	-141.803	5.97677		0.133197	9.0665	670.97	1242.02	-169.798	8.99482		-2.71842	25.551	499.609	907.366	-117.83	10.9638		4.94741	13.2792	725.675	1324.1	-164.77	0.337656		-1.8159	14.3782	692.876	1268.2	-152.191	9.15456		9.31243
4.66282	-12.5466	783.839	1343.33	-169.111	-8.25076		-0.869932	21.7047	793.143	1411.94	-150.088	-15.0933		3.7374	15.4772	639.058	1155.07	-142.159	5.96944		-0.0173209	8.88334	671.408	1243.57	-169.905	9.30281		-2.71842	25.3679	502.022	912.248	-118.512	10.9597		5.09734	13.4624	725.015	1323.22	-164.571	0.338387		-1.96642	14.3782	693.315	1269.02	-152.375	9.46658		9.31243
4.5123	-12.3634	782.085	1339.68	-168.702	-7.9347		-0.869932	21.7047	794.889	1415.21	-150.348	-15.0933		3.7374	15.1108	639.712	1156.67	-142.351	5.96138		0.133197	8.88334	672.283	1245.21	-170.107	8.99079		-2.86894	25.3679	505.084	917.991	-119.317	11.2718		5.09734	13.4624	724.802	1322.45	-164.635	0.338387		-1.8159	14.3782	693.753	1269.84	-152.474	9.15456		9.31243
4.66282	-12.1802	779.46	1335.84	-168.075	-8.2427		-0.869932	21.8878	796.639	1418.12	-150.686	-15.0893		3.7374	15.1108	640.585	1158.68	-142.632	5.96138		0.133197	8.88334	673.372	1247.62	-170.325	8.99079		-2.56849	25.1847	507.502	922.513	-120.067	10.9524		5.09734	13.4624	724.585	1322.05	-164.621	0.338387		-1.81649	14.195	694.414	1270.72	-152.744	9.45925		9.31243
4.66282	-11.9971	777.493	1332.15	-167.649	-8.23867		-0.869932	21.8878	798.169	1420.98	-151.01	-15.0893		3.88733	14.9277	641.031	1159.87	-142.884	5.95406		0.283127	8.88334	674.244	1249.63	-170.526	8.98749		-2.56849	25.0016	510.787	928.311	-120.958	10.9484		4.94741	13.6455	723.93	1320.81	-164.509	0.345715		-1.81649	14.195	694.851	1271.91	-152.923	9.45925		9.31243
4.5123	-11.8139	776.175	1329.32	-167.267	-7.92262		-0.869932	21.8878	799.259	1423.03	-151.153	-15.0893		4.03726	14.5613	642.345	1162.35	-143.265	5.9427		0.133197	8.70018	675.769	1252.14	-170.854	8.98676		-2.71901	25.0016	514.069	934.465	-121.852	11.2604		4.94741	13.6455	723.712	1320.4	-164.496	0.345715		-1.81649	14.195	695.503	1272.78	-153.116	9.45925		9.31243
4.5123	-11.6308	774.203	1325.98	-166.763	-7.91859		-0.869932	21.8878	800.572	1425.12	-151.388	-15.0893		4.03726	14.3782	643.437	1164.77	-143.636	5.93867		0.283714	8.51702	676.421	1253.74	-170.964	8.67071		-2.71901	24.8184	516.914	939.806	-122.638	11.2564		4.94741	13.6455	723.054	1319.54	-164.378	0.345715		-1.81649	14.195	696.16	1274.01	-153.309	9.45925		9.31243
4.81275	-11.4476	772.674	1323.11	-166.43	-8.22988		-0.869932	21.8878	801.665	1427.17	-151.608	-15.0893		4.18719	14.195	644.751	1167.24	-144.018	5.93134		0.433645	8.51702	677.513	1255.78	-171.18	8.66741		-2.56908	24.8184	519.984	945.913	-123.509	11.2531		5.09734	13.6455	722.399	1318.31	-164.256	0.342416		-1.81649	14.195	696.599	1274.83	-153.488	9.45925		9.46236
4.81275	-11.4476	770.702	1319.78	-165.926	-8.22988		-0.869932	21.8878	802.537	1428.81	-151.739	-15.0893		3.88674	14.0119	646.071	1170.07	-144.49	6.24263		0.433645	8.15069	678.613	1258.21	-171.553	8.65935		-2.56908	24.6352	523.269	951.711	-124.399	11.2491		5.09734	13.6455	721.963	1317.49	-164.229	0.342416		-1.66656	14.195	697.255	1276.06	-153.677	9.45595		9.46236
4.96268	-11.2644	768.959	1316.86	-165.584	-8.22915		-0.869932	21.8878	803.192	1430.03	-151.856	-15.0893		3.88674	13.8287	647.158	1172.13	-144.785	6.2386		0.583575	7.96753	679.925	1260.68	-171.858	8.65202		-2.41915	24.6352	526.551	957.865	-125.284	11.2458		5.09734	13.6455	721.528	1316.68	-164.202	0.342416		-1.66656	14.3782	697.905	1277.29	-153.868	9.45998		9.46236
4.96268	-11.0813	767.425	1314.35	-165.183	-8.22512		-0.869932	21.8878	803.847	1431.26	-151.972	-15.0893		4.03667	13.6455	648.041	1174.15	-145.14	6.23127		0.583575	7.78437	681.232	1263.5	-172.09	8.64799		-2.26921	24.6352	529.621	963.972	-126.155	11.2425		4.94683	13.6455	720.873	1315.45	-164.09	0.654439		-1.81649	14.5613	698.342	1278.1	-153.976	9.46731		9.46236
4.96268	-10.8981	765.886	1311.47	-164.782	-8.22109		-0.869932	21.8878	804.283	1432.08	-151.999	-15.0893		4.03667	13.2792	649.564	1177.03	-145.538	6.22322		0.583575	7.60121	682.11	1265.88	-172.372	8.64396		-2.26921	24.4521	533.355	970.595	-127.303	11.2384		4.94683	13.8287	720.655	1315.03	-164.077	0.658469		-1.967	14.5613	699.223	1280.11	-154.264	9.77933		9.46236
5.11261	-10.715	764.361	1308.96	-164.454	-8.22036		-0.869932	21.8878	804.943	1432.95	-152.194	-15.0893		4.18661	13.0961	650.66	1179.09	-145.906	6.21589		0.734093	7.60121	683.422	1268.34	-172.677	8.33194		-2.41973	24.2689	536.855	977.164	-128.21	11.5464		5.09734	13.8287	720.002	1313.81	-164.032	0.346446		-1.967	14.5613	699.659	1281.3	-154.443	9.77933		9.46236
4.96268	-10.715	763.044	1306.86	-164.071	-8.21706		-0.869932	21.8878	805.16	1433.36	-152.207	-15.0893		4.18661	12.7297	651.977	1182.29	-146.367	6.20783		0.583575	7.41805	684.511	1270.75	-172.901	8.63993		-2.26921	24.4521	540.137	983.312	-129.094	11.2384		5.09734	13.8287	719.347	1312.58	-163.915	0.346446		-1.96759	14.5613	700.316	1282.53	-154.636	10.0881		9.46236
5.11261	-10.5318	761.733	1304.39	-163.757	-8.21633		-0.869932	21.8878	805.598	1434.18	-152.31	-15.0893		4.18661	12.3634	653.073	1184.36	-146.74	6.19977		0.583575	7.41805	685.6	1273.16	-173.12	8.63993		-2.11928	24.2689	543.429	989.475	-130.056	11.2311		5.24786	13.8287	719.134	1311.81	-163.974	0.0344226		-2.11752	14.5613	700.979	1284.12	-154.91	10.0914		9.46236
5.11261	-10.5318	760.858	1302.75	-163.55	-8.21633		-0.869932	22.071	805.598	1434.17	-152.31	-15.0852		4.33654	12.1802	654.826	1187.65	-147.301	6.19244		0.734093	7.23488	686.481	1275.17	-173.398	8.32388		-2.11928	24.0858	547.59	996.915	-131.23	11.2271		5.24786	13.8287	718.481	1310.59	-163.933	0.0344226		-2.11694	14.3782	702.073	1286.18	-155.207	9.7786		9.46236
5.11261	-10.5318	760.196	1301.16	-163.357	-8.21633		-0.869932	22.071	805.815	1434.58	-152.324	-15.0852		4.33654	11.9971	656.356	1190.9	-147.776	6.18841		1.03454	6.86856	687.572	1277.6	-173.683	8.0005		-1.96935	24.2689	550.876	1002.7	-132.115	11.2278		5.39779	13.8287	718.275	1310.19	-164.069	0.0311241		-2.11694	14.3782	702.95	1287.82	-155.49	9.7786		9.46236
5.11261	-10.3486	759.099	1299.47	-163.059	-8.2123		-0.869932	22.071	805.815	1434.58	-152.324	-15.0852		4.33654	11.6308	657.889	1193.78	-148.252	6.18035		0.884611	6.6854	688.662	1280.02	-173.907	7.99977		-1.51897	24.0858	554.17	1008.87	-133.144	10.9051		5.24786	13.8287	718.048	1309.78	-163.983	0.0344226		-1.967	14.3782	703.171	1288.96	-155.574	9.7753		9.46236
5.11261	-10.3486	758.444	1298.24	-162.942	-8.2123		-0.869932	22.071	805.815	1434.58	-152.324	-15.0852		4.48647	11.2644	659.429	1197.03	-148.799	6.16899		1.18506	6.50224	690.193	1282.89	-174.297	7.68042		-1.36904	23.7194	557.681	1015.45	-134.196	10.8938		5.24786	13.8287	717.614	1308.96	-164.032	0.0344226		-1.81649	14.195	704.494	1291.43	-156.033	9.45925		9.46236
5.11261	-10.3486	757.788	1297.01	-162.749	-8.2123		-0.869932	22.071	805.598	1434.17	-152.31	-15.0852		4.48647	11.0813	661.18	1200.32	-149.289	6.16497		1.48551	6.50224	691.282	1285.3	-174.506	7.36509		-1.36904	23.7194	561.41	1022.42	-135.266	10.8938		5.39779	14.0119	717.179	1308.14	-164	0.0351537		-1.81649	14.195	705.37	1293.07	-156.316	9.45925		9.46236
5.11261	-10.1655	757.35	1296.18	-162.646	-8.20827		-0.869932	22.071	805.598	1434.17	-152.31	-15.0852		4.48647	10.8981	662.72	1203.57	-149.841	6.16094		1.63544	6.31908	692.371	1287.72	-174.72	7.35777		-1.21911	23.7194	564.26	1028.12	-136.048	10.8905		5.39779	14.0119	716.966	1307.37	-164.064	0.0351537		-1.8159	14.0119	705.805	1294.26	-156.418	9.1465		9.46236
5.11261	-10.1655	756.913	1295.36	-162.542	-8.20827		-0.869932	21.8878	805.598	1434.18	-152.31	-15.0893		4.6364	10.715	664.472	1206.86	-150.402	6.15361		1.63602	6.13591	693.472	1290.14	-175.093	7.04501		-1.21911	23.7194	567.549	1034.64	-137.013	10.8905		5.39779	14.0119	716.527	1306.92	-164.036	0.0351537		-2.11635	14.195	706.676	1296.26	-156.633	9.46585		9.46236
5.11261	-10.1655	756.253	1294.49	-162.348	-8.20827		-0.869932	21.8878	805.16	1433.36	-152.207	-15.0893		4.6364	10.3486	665.789	1210.06	-150.864	6.14555		1.78596	5.95275	694.997	1292.66	-175.411	7.03768		-1.06918	23.5363	571.491	1041.67	-138.092	10.8832		5.39779	14.0119	716.314	1306.15	-164.1	0.0351537		-1.81649	14.195	707.78	1298.31	-156.997	9.45925		9.46236
5.11261	-10.1655	755.816	1293.67	-162.245	-8.20827		-0.869932	21.8878	805.16	1433.36	-152.207	-15.0893		4.6364	9.98231	667.536	1213	-151.353	6.13749		1.78596	5.76959	695.655	1294.62	-175.603	7.03365		-0.768735	23.5363	574.12	1047.32	-138.854	10.5678		5.39779	14.0119	716.105	1306.11	-164.239	0.0351537		-1.66656	14.0119	708.88	1300.73	-157.365	9.45192		9.46236
5.11261	-9.98231	755.596	1293.25	-162.155	-8.20424		-0.869932	21.8878	804.943	1432.95	-152.194	-15.0893		4.78691	9.61598	669.074	1216.25	-151.824	5.81741		1.93647	5.58643	696.744	1297.03	-175.817	6.7176									5.39779	14.0119	716.326	1306.53	-164.405	0.0351537		-1.66656	13.8287	710.194	1303.2	-157.751	9.44789		9.46236
5.11261	-9.98231	755.379	1292.85	-162.142	-8.20424		-0.869932	21.8878	804.725	1432.54	-152.18	-15.0893		4.78691	9.0665	670.823	1219.91	-152.389	5.80532		2.0864	5.03694	697.839	1299.1	-176.109	6.70221									5.24727	14.195	716.104	1305.75	-164.397	0.351206		-1.81707	14.0119	711.065	1305.2	-157.962	9.76395		9.46236
5.11261	-9.98231	755.159	1292.43	-162.052	-8.20424		-0.869932	21.8878	804.725	1432.54	-152.18	-15.0893		4.93685	8.70018	672.361	1223.16	-152.86	5.79396		2.23692	5.03694	699.146	1301.2	-176.413	6.39019									5.39779	14.195	715.888	1305.35	-164.454	0.0391832		-1.51663	13.8287	711.942	1306.85	-158.235	9.44459		9.46236
5.11261	-9.98231	755.159	1292.43	-162.052	-8.20424		-0.869932	21.8878	804.507	1432.13	-152.167	-15.0893		5.08678	8.15069	674.333	1226.88	-153.511	5.77857		2.23692	4.67062	700.235	1303.62	-176.632	6.38213									5.39779	14.5613	715.459	1304.88	-164.504	0.0472424		-1.36611	13.6455	713.265	1309.32	-158.694	9.12854		9.46236
5.11261	-9.98231	755.159	1292.43	-162.052	-8.20424		-0.869932	21.8878	804.289	1431.72	-152.153	-15.0893		5.38781	7.96753	675.642	1229.7	-153.81	5.1505		2.23692	4.48746	701.547	1306.09	-176.942	6.3781									5.09734	14.5613	715.681	1305.3	-164.68	0.362564		-1.36611	13.6455	714.796	1312.19	-159.094	9.12854		9.61229
5.11261	-9.98231	754.941	1292.03	-162.038	-8.20424		-1.02045	21.7047	804.289	1431.73	-152.158	-14.7813		5.38781	7.60121	677.405	1233	-154.453	5.14244		2.0864	4.3043	702.634	1307.78	-177.167	6.6861									5.24786	14.5613	715.684	1305.31	-164.828	0.0505408		-1.51604	13.4624	716.323	1314.71	-159.498	9.12781		9.61229
5.11261	-9.98231	754.941	1292.03	-162.038	-8.20424		-1.02045	21.8878	804.072	1431.31	-152.145	-14.7773		5.23729	7.05172	679.375	1236.72	-155.038	5.44237		1.93589	4.48746	703.733	1310.19	-177.468	7.00215									5.24786	14.5613	715.468	1304.9	-164.89	0.0505408		-1.51604	13.6455	716.975	1316.29	-159.613	9.13184		9.61229
5.11261	-9.98231	754.941	1292.03	-162.038	-8.20424		-1.02045	21.7047	804.072	1431.32	-152.145	-14.7813		5.23729	7.05172	680.468	1239.14	-155.409	5.44237		1.93589	4.12114	704.608	1311.84	-177.675	6.99409									5.39779	14.3782	715.695	1304.96	-165.129	0.0432128		-1.21559	13.4624	717.858	1318.31	-159.963	8.81249		9.61229
5.11261	-9.98231	755.159	1292.43	-162.052	-8.20424		-1.02045	21.7047	804.291	1431.73	-152.234	-14.7813		5.53774	6.6854	682.221	1242.43	-155.965	5.11899		1.93589	3.93797	705.479	1313.85	-177.88	6.99006									5.24727	14.3782	715.479	1304.56	-165.197	0.355236		-1.06566	13.2792	719.392	1320.82	-160.359	8.80516		9.61229
5.11261	-9.98231	755.159	1292.43	-162.052	-8.20424		-1.02045	21.7047	804.073	1431.32	-152.221	-14.7813		5.53715	6.31908	683.76	1245.68	-156.518	5.41966		1.93589	3.93797	706.126	1315.08	-177.996	6.99006									5.39779	14.3782	715.707	1305.34	-165.435	0.0432128		-1.36611	13.2792	720.696	1323.28	-160.677	9.12048		9.61229
5.11261	-9.98231	755.159	1292.43	-162.052	-8.20424									5.53715	5.95275	685.29	1248.93	-156.992	5.4116																5.24727	14.5613	715.928	1305.75	-165.606	0.359265		-1.06566	13.4624	721.131	1324.46	-160.77	8.80919		9.61229
5.11261	-9.98231	755.159	1292.43	-162.052	-8.20424									5.68708	5.58643	686.398	1251.73	-157.437	5.40024																5.09676	14.3782	715.936	1306.12	-165.763	0.667259		-0.915143	13.4624	722.012	1326.46	-161.048	8.49717		9.61229
5.11261	-9.98231	755.379	1292.85	-162.142	-8.20424									5.53657	5.40327	688.148	1255.02	-157.931	5.70823																5.09676	14.3782	715.94	1306.13	-165.916	0.667259		-0.91573	13.2792	723.766	1329.39	-161.539	8.80186		9.61229
5.11261	-9.98231	755.379	1292.85	-162.142	-8.20424									5.6865	5.03694	689.251	1257.45	-158.376	5.69688																5.09676	14.5613	716.379	1306.95	-166.096	0.671289		-0.91573	13.2792	725.291	1331.9	-161.862	8.80186		9.61229
5.11261	-9.98231	755.379	1292.85	-162.142	-8.20424									5.6865	4.67062	690.781	1260.7	-158.851	5.68882																5.09617	14.5613	716.6	1307.36	-166.262	0.980013		-0.765212	13.2792	726.167	1333.54	-162.14	8.48984		9.61229
5.11261	-10.1655	755.598	1293.26	-162.231	-8.20827									5.98695	4.48746	692.305	1263.58	-159.239	5.36947																5.2461	14.5613	716.833	1307.78	-166.577	0.976715		-0.464764	13.4624	727.479	1335.99	-162.44	8.17855		9.61229
5.11261	-10.1655	755.598	1293.26	-162.231	-8.20827									5.98695	4.12114	693.623	1265.69	-159.703	5.36141																5.09558	14.3782	717.715	1309.07	-166.942	1.28471		-0.314246	13.4624	728.36	1338	-162.718	7.86652		9.61229
5.11261	-10.1655	755.598	1293.26	-162.231	-8.20827									5.83643	3.93797	695.155	1268.57	-160.107	5.6694																4.79513	14.3782	718.367	1309.94	-167.145	1.60003		-0.464764	13.2792	729.667	1340.1	-163.033	8.17452		9.61229
5.11261	-10.1655	755.818	1293.67	-162.321	-8.20827									5.83643	3.75481	696.247	1270.99	-160.479	5.66537																4.79513	14.3782	718.59	1311.08	-167.31	1.60003		-0.464764	13.0961	730.328	1341.7	-163.226	8.17049		9.61229
5.11261	-10.3486	755.818	1293.68	-162.321	-8.2123									5.83643	3.75481	697.781	1273.87	-160.955	5.66537																4.79455	14.5613	719.248	1312.31	-167.58	1.91278		-0.314246	13.0961	731.422	1343.75	-163.518	7.85846		9.61229
[truncated: 1,065 more rows]
[truncated: 11 more columns]

## Sheet: Subject2
Subject 2(No stretch 1)							Subject 2(No stretch 2)							Subject 2(No stretch 3)							Subject 2(Regular stretch 1)							Subject 2(regular stretch 2)							Subject 2(Regular stretch 3)							Subject 2(Soleus stretch 1)						Subject 2(Soleus stretch 2)
[truncated: 1,376 more rows]
[truncated: 10 more columns]

[truncated: 12 more sheets: Subject3, Subject4, Subject5, Subject6, Subject7, Subject8, Subject9, Subject10, Subject11, Subject 12, Subject13, Subject14]
